# Supplementary material for: Collective Philanthropy: Describing and Modeling the Ecology of Giving
Source: PLoS One. 2014 Jul 1;9(7):e98876. doi: 10.1371/journal.pone.0098876 (PMC4077655; doi:10.1371/journal.pone.0098876)
Supplement: Dataset S1 — (ZIP) [file pone.0098876.s003.zip]

Archive with 16 entries (16 files):
- data/share/NonprofitData-Einstein.csv
- data/share/NonprofitData-UVM.csv
- data/share/NonprofitData-echo.csv
- data/share/NonprofitData-flynntheater.csv
- data/share/NonprofitData-sinai.csv
- data/share/NonprofitData-unitedway.csv
- data/share/PresidentialData-bush.csv
- data/share/PresidentialData-clinton.csv
- data/share/PresidentialData-mccain.csv
- data/share/PresidentialData-nixon.csv
- data/share/PresidentialData-obama.csv
- data/share/PresidentialData-romney.csv
- data/share/README.md
- data/share/UVM_2010_Accumulation.csv
- data/share/categories-income-plain.csv
- data/share/tax_data.csv
