# Supplementary material for: Collective Philanthropy: Describing and Modeling the Ecology of Giving
Source: PLoS One. 2014 Jul 1;9(7):e98876. doi: 10.1371/journal.pone.0098876 (PMC4077655; doi:10.1371/journal.pone.0098876)
Supplement: Dataset S1 — (ZIP) [file pone.0098876.s003.zip › data/share/NonprofitData-Einstein.csv]

2006	2007	2008	2009	2010
2000000	5350000	10200000	10000000	2000000
2000000	2000000	7000000	2500000	1885993.29
1000000	2000000	5000000	1000000	1699703.28
500000	1500000	4026742	1000000	1500000
478460	1000000	4000000	1000000	1415168
233517.09	1000000	3000000	1000000	1250000
226627	822586	3000000	750000	968756.15
200000	607724	3000000	750000	844897.5
172500	551478	3000000	712866	822460
165000	500000	2000000	489700	516054.68
160000	477500	1500000	365000	500000
150000	400000	1473258	342613.43	465000
140000	360000	1250948.25	283000	425000
132500	270000	1000000	250000	400000
125000	270000	1000000	250000	400000
104827.11	253444	1000000	249000	400000
102275	250000	1000000	210000	395980
100769.14	250000	500000	200000	395783.12
100000	249910	425000	200000	358000
100000	246408	390000	200000	350000
100000	243239.69	342066	200000	250000
100000	241259.61	300000	183558	248279
100000	225000	282205.65	150000	223000
100000	225000	250000	125000	223000
100000	200655	250000	125000	223000
99860.87	192807	247617	125000	209656.95
89883.5	175000	232554	125000	200000
84613	172500	231839	120000	200000
82846	172500	198965	116521	180000
79513.11	150000	187122	104020	177629
75000	150000	175000	100000	165000
75000	150000	172500	100000	156868.53
74744.04	150000	163857.22	100000	150000
73359	150000	160000	100000	150000
70000	135000	147166.25	100000	146421.7
70000	135000	145209	100000	146094.83
70000	127500	134385	100000	145950.53
60000	127500	130822.79	100000	120000
60000	111875.11	125956	100000	100000
54709	111100	123935.66	97500	100000
54311.4	110000	123694	86691	100000
50000	105429.99	123014.34	83928	100000
50000	100000	121558	82000	100000
50000	100000	120000	80000	100000
50000	100000	112500	75000	100000
50000	100000	105000	70730.99	100000
50000	100000	100000	70000	95043
50000	100000	100000	70000	95000
50000	100000	100000	70000	84044
50000	100000	100000	60000	80000
50000	95000	100000	60000	80000
46493	89883.5	100000	59153.67	75000
45000	85312.66	100000	58200	73663.4
45000	84613	99908	57146.73	70000
44040	82725	99892	53442.16	63411
43612.43	82000	93758.63	52412.7	62409.04
43612.43	78449.8	92720.75	50306	60000
43125	75650.68	85970	50000	60000
40642.5	75000	82000	50000	60000
40000	75000	82000	50000	60000
40000	74808.32	80000	50000	59084
40000	74000	80000	50000	53185
40000	72650	76583.57	50000	52000
40000	72000	75000	50000	52000
38324.8	70000	75000	50000	51062.5
37500	70000	75000	50000	50659
35700	63750	75000	50000	50000
35000	62995.71	70000	50000	50000
31000	60000	70000	48000	50000
30275.62	60000	70000	44062.53	50000
30000	60000	70000	42727.2	50000
29500	57500	68979	40000	50000
26747	56354	60000	40000	50000
26746	54800	60000	37500	50000
26675	52000	60000	37500	47079.87
25000	50000	60000	37204.03	46560.6
25000	50000	60000	35700	45000
25000	50000	60000	35000	44750
25000	50000	58500	35000	43200
25000	50000	56200	35000	42000
25000	50000	53049	35000	40000
25000	50000	52500	35000	40000
25000	50000	50000	35000	40000
25000	50000	50000	33596	38526
25000	50000	50000	33243.48	37655.25
25000	50000	50000	32500	35700
25000	50000	50000	30000	35000
25000	50000	50000	30000	35000
25000	50000	50000	28955.55	34840.86
25000	50000	50000	28380	31264.69
25000	50000	50000	26298	30437.64
25000	50000	50000	26298	30000
25000	50000	50000	25500	30000
25000	50000	50000	25500	29430
25000	50000	50000	25000	27831.45
25000	50000	50000	25000	25743
25000	50000	50000	25000	25000
25000	50000	50000	25000	25000
25000	50000	50000	25000	25000
25000	50000	50000	25000	25000
25000	50000	50000	25000	25000
23800	50000	45675	25000	25000
22500	50000	45000	25000	25000
22500	50000	45000	25000	25000
22000	50000	45000	25000	25000
20500	50000	45000	25000	25000
20000	50000	44786	25000	25000
20000	50000	43419.05	25000	25000
20000	50000	40000	25000	25000
20000	50000	40000	25000	25000
20000	49250	39841.5	25000	25000
20000	48000	39657.57	25000	25000
20000	47350	37840.61	25000	25000
20000	45675	37500	25000	25000
20000	45594.49	36000	25000	25000
18750	45000	35700	25000	25000
18750	43580	35000	25000	24900
18000	42925	35000	23890.17	24387.28
17781.06	42750	35000	22463.21	23710.22
17575	42654.12	35000	21242.89	23500
17160	41697.11	33595.97	20255.89	20375
15000	41250	30704.8	20000	20000
15000	40000	29500	20000	20000
15000	40000	29084.34	20000	20000
15000	40000	28000	20000	20000
13750	39500	28000	20000	20000
13750	35700	26666	20000	20000
13000	35000	26000	20000	20000
13000	35000	25000	19950.03	20000
12500	35000	25000	16500	18000
12500	35000	25000	15000	18000
12500	35000	25000	15000	16051.97
12500	33230.55	25000	15000	15660
12500	33000	25000	15000	15000
12500	31633.21	25000	15000	15000
12500	30676.63	25000	15000	15000
11845	30000	25000	15000	15000
10541.5	30000	25000	15000	15000
10541.5	29000	25000	12650	15000
10000	29000	25000	12500	15000
10000	29000	25000	12500	15000
10000	29000	25000	12500	14946.6
10000	29000	25000	12500	13010.96
10000	27500	25000	12500	12500
10000	26747	25000	11825	12500
10000	25135	25000	11825	12300
10000	25000	25000	11672	11000
10000	25000	25000	10284.18	10750
10000	25000	25000	10000	10747
10000	25000	25000	10000	10348.94
10000	25000	25000	10000	10056
10000	25000	25000	10000	10000
10000	25000	25000	10000	10000
10000	25000	25000	10000	10000
10000	25000	25000	10000	10000
10000	25000	25000	10000	10000
10000	25000	25000	10000	10000
10000	25000	25000	10000	10000
10000	25000	25000	10000	10000
10000	25000	25000	10000	10000
10000	25000	23000	10000	10000
10000	25000	22500	10000	10000
10000	25000	22041.36	10000	10000
10000	25000	21000	9888.18	10000
10000	25000	20200	9888.18	10000
10000	25000	20000	9888.18	10000
10000	25000	20000	9888.18	10000
10000	25000	20000	9640	10000
9000	25000	19083	8889.97	10000
8250	25000	19000	8650	9888.18
8000	25000	18000	8500	9888.18
7550	25000	17500	7550	9888.18
7000	25000	16000	7550	9888.18
7000	25000	15202.5	7500	9640
7000	25000	15000	7500	9500
6500	25000	15000	7500	9500
6500	25000	15000	7500	9463.53
6500	25000	15000	7500	8788.24
6500	25000	15000	7500	8739.07
6500	25000	15000	7500	8100
6500	25000	14325	7500	8000
5895	25000	14000	7500	7500
5740.51	25000	13000	7260	7500
5380	25000	12500	7000	7500
5370	25000	12500	7000	7500
5360	25000	12500	6942.5	7500
5306	25000	12500	6704	7251.71
5020.95	25000	12500	6666.67	6666.67
5000	24500	12000	6000	6600
5000	24000	11825	5755	6050
5000	23758.57	11825	5300	6050
5000	23744	11666	5200	6000
5000	23000	10744.9	5000	6000
5000	23000	10300	5000	5300
5000	22566.38	10300	5000	5217
5000	22500	10060	5000	5181.25
5000	22000	10000	5000	5150
5000	22000	10000	5000	5098.5
5000	20743	10000	5000	5000
5000	20456	10000	5000	5000
5000	20325.65	10000	5000	5000
5000	20000	10000	5000	5000
5000	20000	10000	5000	5000
5000	20000	10000	5000	5000
5000	20000	10000	5000	5000
5000	20000	10000	5000	5000
5000	20000	10000	5000	5000
5000	19194	10000	5000	5000
5000	18862.6	10000	5000	5000
5000	18000	10000	5000	5000
5000	18000	10000	5000	5000
5000	18000	10000	5000	5000
5000	17500	10000	5000	5000
5000	17500	10000	5000	5000
5000	17500	10000	5000	5000
5000	17500	10000	5000	5000
5000	17500	10000	5000	5000
5000	17500	10000	5000	5000
5000	17000	10000	5000	5000
5000	17000	10000	5000	5000
5000	17000	10000	5000	5000
5000	16862.93	10000	5000	5000
5000	16721	10000	5000	5000
5000	16500	10000	5000	5000
5000	15100	10000	5000	5000
5000	15000	10000	5000	5000
5000	15000	10000	5000	5000
5000	15000	10000	5000	5000
5000	15000	10000	5000	5000
5000	15000	10000	5000	5000
5000	15000	10000	5000	5000
5000	15000	10000	5000	5000
5000	15000	10000	5000	5000
5000	15000	10000	4880	5000
5000	15000	10000	4865	5000
5000	15000	10000	4865	5000
5000	15000	10000	4865	5000
5000	15000	10000	4800	5000
5000	15000	10000	4706.44	5000
5000	15000	9888.18	4640	5000
5000	15000	9888.18	4589.5	5000
4500	15000	9888.18	4577.7	5000
4500	15000	9888.18	4575.86	5000
4500	14500	9675.33	4400	5000
4500	13750	9640	4400	5000
4500	13750	9500	4400	5000
4488.25	13750	9036	4400	5000
4440	13750	9018.67	4280.04	4975.02
4357.6	13500	8750	4055	4865
4300	12500	8500	4000	4865
4040.28	12500	8500	4000	4865
4040	12500	8339.57	3762.2	4865
4022.4	12500	8334	3650	4865
4000	12500	8333	3650	4837.66
4000	12500	8000	3600	4740
4000	12500	8000	3600	4276
4000	12500	8000	3600	4249.75
3930	12500	7583	3560	4205
3851.98	11000	7500	3500	4182.72
3800	11000	7500	3500	4044.23
3771.57	11000	7500	3500	4022.4
3700	10850.84	7500	3500	4022.4
3500	10500	7500	3352	4000
3500	10303.5	7500	3300	3950
3500	10080.88	7500	3250	3700
3500	10000	7500	3250	3650
3500	10000	7500	3125	3650
3500	10000	7500	3093.94	3650
3500	10000	7450	3034	3600
3333.33	10000	7300	3000	3600
3284.96	10000	7260	3000	3600
3010	10000	6666.67	3000	3600
3000	10000	6000	3000	3584.84
3000	10000	5717.86	3000	3550
3000	10000	5350	3000	3500
3000	10000	5046.03	3000	3500
3000	10000	5000	3000	3500
3000	10000	5000	3000	3500
3000	10000	5000	3000	3500
3000	10000	5000	3000	3500
3000	10000	5000	3000	3500
3000	10000	5000	3000	3500
3000	10000	5000	3000	3500
3000	10000	5000	3000	3475
3000	10000	5000	2901.84	3352
3000	10000	5000	2900	3250
3000	10000	5000	2681.6	3250
3000	10000	5000	2650	3250
3000	10000	5000	2641.87	3250
3000	10000	5000	2641.87	3000
3000	10000	5000	2600	3000
3000	10000	5000	2600	3000
3000	10000	5000	2600	3000
3000	10000	5000	2600	3000
3000	10000	5000	2600	3000
3000	10000	5000	2600	3000
3000	10000	5000	2600	3000
3000	10000	5000	2600	3000
3000	10000	5000	2600	3000
3000	10000	5000	2600	3000
3000	10000	5000	2600	3000
3000	10000	5000	2500	3000
3000	10000	5000	2500	3000
3000	10000	5000	2500	3000
3000	10000	5000	2500	3000
3000	10000	5000	2500	3000
3000	10000	5000	2500	3000
3000	9888.18	5000	2500	3000
3000	9888.18	5000	2500	3000
3000	9888.18	5000	2500	3000
3000	9888.18	5000	2500	3000
3000	9640	5000	2500	3000
2900	9000	5000	2500	3000
2669.21	9000	5000	2500	3000
2520	9000	5000	2500	3000
2500	9000	5000	2500	2785
2500	9000	5000	2500	2700
2500	8750	5000	2500	2700
2500	8750	5000	2500	2700
2500	8750	5000	2500	2700
2500	8500	5000	2500	2600
2500	8108.86	5000	2500	2600
2500	7750	5000	2500	2600
2500	7750	5000	2500	2600
2500	7655	5000	2500	2600
2500	7500	5000	2500	2600
2500	7500	5000	2500	2600
2500	7500	5000	2500	2600
2500	7500	5000	2500	2600
2500	7500	5000	2500	2600
2500	7444.98	5000	2500	2600
2500	7200	5000	2500	2600
2500	7165	5000	2500	2600
2500	7125	5000	2500	2600
2500	7000	5000	2500	2600
2500	6961	5000	2500	2515.53
2500	6750	5000	2500	2500
2500	6666.67	5000	2404	2500
2500	6500	5000	2400	2500
2500	6235	5000	2400	2500
2500	6000	5000	2400	2500
2500	6000	5000	2400	2500
2500	6000	5000	2400	2500
2450	6000	5000	2400	2500
2400	6000	5000	2400	2500
2400	6000	5000	2400	2500
2400	6000	5000	2400	2500
2400	6000	4750	2400	2500
2300	5650	4640	2400	2500
2300	5500	4580	2400	2500
2300	5500	4500	2365	2500
2300	5500	4500	2300	2500
2300	5400	4500	2300	2500
2300	5400	4500	2300	2500
2300	5031.84	4400	2300	2500
2220	5012.24	4400	2300	2500
2220	5000	4400	2300	2500
2200	5000	4400	2300	2500
2200	5000	4400	2300	2500
2200	5000	4400	2300	2500
2100	5000	4400	2300	2500
2100	5000	4375	2300	2500
2048	5000	4300	2300	2500
2021.56	5000	4250	2300	2500
2010	5000	4200	2300	2500
2000	5000	4000	2143.83	2500
2000	5000	4000	2100	2500
2000	5000	4000	2100	2500
2000	5000	4000	2100	2500
2000	5000	4000	2100	2500
2000	5000	3920	2100	2500
2000	5000	3750	2100	2500
2000	5000	3750	2100	2500
2000	5000	3675	2100	2500
2000	5000	3650	2100	2500
2000	5000	3650	2100	2500
2000	5000	3650	2100	2500
2000	5000	3650	2100	2500
2000	5000	3500	2100	2500
2000	5000	3500	2100	2500
2000	5000	3500	2020	2500
2000	5000	3500	2020	2450
2000	5000	3500	2020	2400
2000	5000	3450	2020	2400
2000	5000	3437	2020	2400
2000	5000	3300	2020	2400
2000	5000	3200	2020	2400
2000	5000	3150	2020	2400
2000	5000	3140	2020	2400
2000	5000	3000	2020	2400
2000	5000	3000	2020	2400
2000	5000	3000	2020	2400
2000	5000	3000	2000	2400
2000	5000	3000	2000	2400
2000	5000	3000	2000	2300
2000	5000	3000	2000	2300
1977	5000	3000	2000	2300
1823	5000	3000	2000	2300
1800	5000	3000	2000	2300
1800	5000	3000	2000	2300
1800	5000	3000	2000	2300
1800	5000	3000	2000	2300
1800	5000	3000	2000	2300
1785	5000	3000	2000	2300
1740	5000	3000	2000	2300
1740	5000	3000	2000	2300
1600	5000	3000	2000	2300
1600	5000	3000	2000	2300
1600	5000	3000	2000	2200
1600	5000	3000	2000	2172
1532.4	5000	3000	2000	2100
1510	5000	3000	2000	2100
1500	5000	3000	2000	2100
1500	5000	3000	1950	2100
1500	5000	3000	1950	2100
1500	5000	3000	1800	2100
1500	5000	3000	1800	2100
1500	5000	3000	1800	2000
1500	5000	3000	1800	2000
1500	5000	2863.21	1800	2000
1500	5000	2750	1800	2000
1500	5000	2711.03	1800	2000
1500	5000	2700	1800	2000
1500	5000	2700	1800	2000
1500	5000	2681.6	1800	2000
1500	5000	2681.6	1800	2000
1500	5000	2681.6	1800	2000
1500	5000	2681.6	1800	2000
1500	5000	2625	1800	1965.8
1500	5000	2600	1800	1965.79
1500	5000	2500	1800	1835
1500	5000	2500	1800	1800
1500	5000	2500	1800	1800
1500	5000	2500	1800	1800
1500	5000	2500	1800	1800
1500	5000	2500	1765.14	1800
1500	5000	2500	1750	1800
1500	5000	2500	1740	1800
1500	5000	2500	1725	1800
1500	5000	2500	1700	1800
1500	5000	2500	1683.04	1800
1500	5000	2500	1670	1800
1500	5000	2500	1600	1800
1500	5000	2500	1600	1800
1500	5000	2500	1540	1800
1500	5000	2500	1500	1800
1500	5000	2500	1500	1800
1500	5000	2500	1500	1800
1500	5000	2500	1500	1800
1500	5000	2500	1500	1800
1500	5000	2500	1500	1800
1500	5000	2500	1500	1800
1500	5000	2500	1500	1800
1500	5000	2500	1500	1800
1495.83	5000	2500	1500	1800
1480	5000	2500	1500	1800
1480	5000	2500	1500	1800
1450	5000	2500	1500	1800
1450	5000	2500	1500	1800
1450	5000	2500	1500	1800
1400	5000	2500	1500	1800
1400	5000	2500	1500	1800
1300	5000	2500	1500	1800
1300	5000	2500	1500	1800
1275	5000	2500	1500	1780
1250	5000	2500	1500	1742.98
1250	5000	2500	1500	1726.07
1240	5000	2500	1500	1650
1203.69	5000	2500	1500	1600
1200	5000	2500	1500	1600
1200	5000	2500	1500	1595
1200	5000	2500	1433.24	1550
1200	5000	2500	1350	1500
1200	5000	2500	1350	1500
1200	5000	2500	1350	1500
1200	5000	2500	1350	1500
1200	5000	2500	1340	1500
1197	5000	2500	1340	1500
1184.1	5000	2500	1340	1500
1125	5000	2500	1331	1500
1110	5000	2500	1304	1500
1110	5000	2500	1300	1500
1100	5000	2500	1300	1500
1100	5000	2500	1300	1500
1100	5000	2500	1300	1500
1095.86	5000	2500	1300	1500
1095.85	5000	2500	1300	1500
1072.8	5000	2400	1300	1500
1050	4931.05	2400	1300	1500
1050	4875	2308.73	1300	1500
1050	4875	2308.72	1295	1500
1050	4875	2300	1275	1500
1025	4636.5	2300	1250	1500
1025	4525	2300	1250	1475
1025	4500	2300	1250	1400
1025	4500	2300	1203	1400
1025	4500	2300	1200	1400
1025	4500	2300	1200	1383.4
1025	4500	2300	1200	1379.34
1025	4500	2300	1200	1350
1025	4500	2300	1200	1350
1025	4500	2300	1200	1350
1025	4500	2300	1200	1350
1025	4500	2275	1200	1350
1025	4500	2250	1200	1350
1025	4500	2250	1200	1350
1025	4500	2250	1183.12	1315
1025	4500	2250	1172.55	1300
1025	4500	2200	1140	1300
1025	4500	2200	1140	1300
1025	4500	2179.26	1140	1300
1010	4500	2140	1140	1300
1010	4500	2140	1140	1300
1010	4500	2131.75	1140	1300
1010	4400	2100	1140	1300
1010	4400	2100	1140	1300
1005.03	4375	2020	1140	1300
1000	4350	2020	1140	1300
1000	4200	2020	1140	1295
1000	4091.5	2020	1140	1250
1000	4000	2020	1140	1250
1000	4000	2020	1140	1250
1000	4000	2020	1114.19	1250
1000	4000	2020	1100	1250
1000	4000	2020	1095	1250
1000	4000	2020	1091.03	1250
1000	4000	2020	1080	1250
1000	4000	2020	1068.3	1250
1000	4000	2000	1050	1250
1000	3850	2000	1050	1250
1000	3800	2000	1035	1250
1000	3800	2000	1025	1250
1000	3793.1	2000	1025	1250
1000	3775	2000	1025	1250
1000	3750	2000	1025	1215
1000	3750	2000	1025	1200
1000	3750	2000	1025	1200
1000	3750	2000	1025	1200
1000	3750	2000	1025	1200
1000	3750	2000	1025	1200
1000	3600	2000	1025	1200
1000	3550	2000	1025	1200
1000	3500	2000	1025	1200
1000	3500	2000	1025	1200
1000	3500	2000	1025	1200
1000	3500	2000	1025	1180
1000	3500	2000	1025	1168.11
1000	3500	2000	1025	1166.11
1000	3500	2000	1025	1155.3
1000	3500	2000	1025	1150
1000	3500	2000	1025	1150
1000	3400	2000	1025	1150
1000	3300	2000	1000	1150
1000	3250	2000	1000	1150
1000	3016.8	2000	1000	1150
1000	3000	2000	1000	1150
1000	3000	2000	1000	1115.5
1000	3000	2000	1000	1111.1
1000	3000	2000	1000	1111.1
1000	3000	2000	1000	1100
1000	3000	2000	1000	1100
1000	3000	2000	1000	1100
1000	3000	2000	1000	1100
1000	3000	2000	1000	1100
1000	3000	2000	1000	1100
1000	3000	2000	1000	1100
1000	3000	2000	1000	1100
1000	3000	2000	1000	1080
1000	3000	2000	1000	1054.57
1000	3000	2000	1000	1050
1000	3000	2000	1000	1050
1000	3000	1969.33	1000	1050
1000	3000	1950	1000	1050
1000	3000	1915	1000	1046.52
1000	3000	1900	1000	1040
1000	3000	1800	1000	1034.55
1000	3000	1800	1000	1025
1000	3000	1800	1000	1025
1000	3000	1800	1000	1025
1000	3000	1800	1000	1025
1000	3000	1800	1000	1025
1000	3000	1800	1000	1025
1000	3000	1800	1000	1025
1000	2850	1800	1000	1025
1000	2850	1800	1000	1025
1000	2664	1800	1000	1025
1000	2600	1800	1000	1025
1000	2600	1800	1000	1025
1000	2514	1800	1000	1025
1000	2500	1800	1000	1025
1000	2500	1800	1000	1025
1000	2500	1800	1000	1025
1000	2500	1800	1000	1025
1000	2500	1800	1000	1000
1000	2500	1800	1000	1000
1000	2500	1800	1000	1000
1000	2500	1800	1000	1000
1000	2500	1800	1000	1000
1000	2500	1800	1000	1000
1000	2500	1800	1000	1000
1000	2500	1800	1000	1000
1000	2500	1800	1000	1000
1000	2500	1800	1000	1000
1000	2500	1800	1000	1000
1000	2500	1800	1000	1000
1000	2500	1800	1000	1000
1000	2500	1800	1000	1000
1000	2500	1800	1000	1000
1000	2500	1800	1000	1000
1000	2500	1800	1000	1000
1000	2500	1800	1000	1000
1000	2500	1800	1000	1000
1000	2500	1800	1000	1000
1000	2500	1800	1000	1000
1000	2500	1750	1000	1000
1000	2500	1700	1000	1000
1000	2500	1666	1000	1000
1000	2500	1625	1000	1000
1000	2500	1600	1000	1000
1000	2500	1575	1000	1000
1000	2500	1550	1000	1000
1000	2500	1526.57	1000	1000
1000	2500	1500	1000	1000
1000	2500	1500	1000	1000
1000	2500	1500	1000	1000
1000	2500	1500	1000	1000
1000	2500	1500	1000	1000
1000	2500	1500	1000	1000
1000	2500	1500	1000	1000
1000	2500	1500	1000	1000
1000	2500	1500	1000	1000
1000	2500	1500	1000	1000
1000	2500	1500	1000	1000
1000	2500	1500	1000	1000
1000	2500	1500	1000	1000
1000	2500	1500	1000	1000
1000	2500	1500	1000	1000
1000	2500	1500	1000	1000
1000	2500	1500	1000	1000
1000	2500	1500	1000	1000
1000	2400	1500	1000	1000
1000	2375	1500	1000	1000
1000	2300	1500	1000	1000
1000	2300	1500	1000	1000
1000	2300	1500	1000	1000
1000	2300	1500	1000	1000
1000	2300	1500	1000	1000
1000	2300	1500	1000	1000
1000	2300	1500	1000	1000
1000	2300	1500	1000	1000
1000	2300	1500	1000	1000
1000	2300	1500	1000	1000
1000	2300	1500	1000	1000
1000	2300	1500	1000	1000
1000	2250	1500	1000	1000
1000	2250	1500	1000	1000
1000	2250	1500	1000	1000
1000	2250	1500	1000	1000
1000	2250	1500	1000	1000
1000	2250	1500	1000	1000
1000	2250	1500	1000	1000
1000	2250	1450	1000	1000
1000	2250	1450	1000	1000
1000	2250	1450	1000	1000
1000	2250	1445	1000	1000
1000	2250	1425	1000	1000
1000	2227.29	1400	1000	1000
960	2227.29	1386.55	1000	1000
925	2200	1359.25	1000	1000
900	2150	1350	1000	1000
900	2125	1350	1000	1000
891	2125	1350	1000	1000
862.5	2050	1350	1000	1000
850	2044.02	1350	1000	1000
850	2020	1350	1000	1000
850	2020	1300	1000	1000
850	2020	1300	1000	1000
850	2020	1260	1000	1000
825	2011.2	1260	1000	1000
800	2000	1260	1000	1000
800	2000	1250	1000	1000
800	2000	1250	1000	1000
800	2000	1250	1000	1000
800	2000	1250	1000	1000
800	2000	1250	1000	1000
800	2000	1250	1000	1000
800	2000	1250	1000	1000
800	2000	1250	1000	1000
800	2000	1250	1000	1000
800	2000	1250	1000	1000
800	2000	1250	1000	1000
800	2000	1250	1000	1000
800	2000	1250	1000	1000
800	2000	1250	1000	1000
800	2000	1250	1000	1000
800	2000	1250	1000	1000
800	2000	1250	1000	1000
800	2000	1250	1000	1000
800	2000	1250	1000	1000
800	2000	1250	1000	1000
774.54	2000	1250	1000	1000
761	2000	1250	1000	1000
750	2000	1200	1000	1000
750	2000	1200	1000	1000
750	2000	1200	1000	1000
750	2000	1200	1000	1000
750	2000	1200	1000	1000
750	2000	1160	1000	1000
750	2000	1146.32	1000	1000
750	2000	1140	1000	1000
750	2000	1140	1000	1000
750	2000	1140	1000	1000
750	2000	1140	1000	1000
741.82	2000	1140	1000	1000
741.82	2000	1140	1000	1000
740	2000	1140	1000	1000
740	2000	1140	1000	1000
740	2000	1140	1000	1000
740	2000	1140	1000	1000
740	2000	1140	1000	1000
740	2000	1140	1000	1000
740	2000	1140	1000	1000
740	2000	1140	1000	1000
740	2000	1140	1000	1000
740	2000	1140	1000	1000
740	2000	1140	1000	1000
740	2000	1140	1000	1000
740	2000	1140	1000	1000
740	2000	1140	1000	1000
740	2000	1140	1000	1000
740	2000	1140	1000	1000
740	2000	1140	1000	1000
740	2000	1140	1000	1000
740	2000	1140	1000	1000
740	2000	1140	1000	1000
740	2000	1140	1000	1000
740	2000	1139.46	1000	1000
740	2000	1125	1000	1000
740	2000	1125	1000	1000
740	2000	1123.8	1000	1000
740	2000	1120	1000	1000
740	2000	1100	1000	1000
740	2000	1100	1000	1000
740	2000	1100	1000	1000
740	2000	1095	1000	1000
740	2000	1095	1000	1000
740	1977	1080	1000	1000
740	1977	1080	1000	1000
740	1960	1073.45	1000	1000
725	1904	1050	1000	1000
720	1832	1050	1000	1000
720	1800	1050	1000	1000
720	1800	1030	1000	1000
720	1800	1025	1000	1000
700	1800	1025	1000	1000
700	1800	1025	1000	1000
700	1800	1025	1000	1000
700	1800	1025	1000	1000
700	1800	1025	1000	1000
700	1800	1025	1000	1000
700	1800	1025	1000	1000
700	1800	1025	1000	1000
700	1800	1025	1000	1000
700	1800	1025	1000	1000
700	1800	1025	1000	1000
700	1800	1025	1000	1000
700	1800	1025	1000	1000
700	1800	1025	1000	1000
700	1800	1025	1000	1000
700	1800	1025	1000	1000
700	1800	1025	1000	1000
700	1800	1025	1000	1000
700	1800	1025	1000	1000
700	1800	1025	1000	1000
700	1800	1022	1000	1000
700	1800	1001	1000	1000
700	1800	1000	1000	1000
700	1800	1000	1000	1000
700	1800	1000	1000	1000
700	1800	1000	1000	1000
700	1800	1000	1000	1000
700	1800	1000	1000	1000
700	1800	1000	1000	1000
700	1800	1000	1000	1000
700	1780.64	1000	1000	1000
700	1763.2	1000	1000	1000
700	1750	1000	1000	1000
700	1750	1000	1000	1000
700	1717.56	1000	1000	1000
700	1710	1000	1000	1000
700	1700	1000	988.83	1000
700	1700	1000	960	1000
700	1680	1000	960	1000
700	1676	1000	960	1000
700	1650	1000	960	1000
700	1605.45	1000	960	1000
700	1600	1000	960	1000
700	1600	1000	960	1000
700	1600	1000	945	1000
700	1575	1000	907.87	1000
700	1550	1000	900	1000
700	1500	1000	900	1000
700	1500	1000	900	1000
700	1500	1000	875	1000
700	1500	1000	875	1000
700	1500	1000	865	1000
700	1500	1000	865	1000
700	1500	1000	865	1000
679	1500	1000	865	1000
660	1500	1000	865	1000
656.68	1500	1000	865	1000
650	1500	1000	865	1000
650	1500	1000	865	1000
650	1500	1000	865	1000
650	1500	1000	865	1000
650	1500	1000	865	1000
644.6	1500	1000	865	1000
644.12	1500	1000	865	1000
640	1500	1000	865	1000
640	1500	1000	865	1000
640	1500	1000	865	1000
640	1500	1000	865	1000
625.5	1500	1000	865	1000
625	1500	1000	865	1000
620	1500	1000	865	1000
601	1500	1000	865	1000
600	1500	1000	865	1000
600	1500	1000	865	1000
600	1500	1000	865	999
600	1500	1000	865	960
600	1500	1000	865	950
600	1500	1000	865	945
600	1500	1000	865	925
600	1500	1000	865	925
600	1500	1000	850	920
600	1500	1000	850	920
600	1500	1000	850	920
600	1500	1000	850	920
600	1500	1000	830	920
600	1500	1000	826	920
600	1500	1000	825	900
600	1500	1000	825	900
600	1500	1000	810	900
600	1500	1000	800	900
600	1500	1000	800	865
600	1500	1000	800	865
600	1500	1000	800	865
600	1500	1000	800	865
600	1500	1000	800	865
600	1500	1000	800	865
581.36	1500	1000	800	865
575	1500	1000	800	865
562.5	1500	1000	800	865
550	1500	1000	800	865
550	1500	1000	800	865
550	1500	1000	800	865
550	1500	1000	799.8	865
550	1500	1000	795	865
550	1500	1000	786.34	865
550	1500	1000	786.34	865
540	1500	1000	760	865
540	1500	1000	760	865
512	1500	1000	760	865
500	1500	1000	760	865
500	1500	1000	760	865
500	1500	1000	760	865
500	1500	1000	760	865
500	1500	1000	760	865
500	1500	1000	760	865
500	1500	1000	760	865
500	1500	1000	760	865
500	1500	1000	760	865
500	1500	1000	760	865
500	1500	1000	760	865
500	1500	1000	760	865
500	1500	1000	760	865
500	1500	1000	760	865
500	1500	1000	760	850
500	1500	1000	760	833.33
500	1500	1000	760	833.33
500	1500	1000	760	825
500	1500	1000	760	825
500	1500	1000	760	810
500	1500	1000	760	810
500	1500	1000	760	800
500	1500	1000	760	800
500	1500	1000	760	800
500	1500	1000	760	800
500	1500	1000	750	800
500	1500	1000	750	800
500	1500	1000	750	800
500	1500	1000	750	800
500	1500	1000	750	800
500	1500	1000	750	800
500	1500	1000	750	800
500	1500	1000	750	767.39
500	1500	1000	750	755.81
500	1500	1000	750	753.48
500	1500	1000	750	750
500	1500	1000	750	750
500	1500	1000	730	750
500	1500	1000	730	750
500	1500	1000	730	750
500	1500	1000	730	750
500	1500	1000	725	750
500	1473.12	1000	700	750
500	1454.81	1000	700	750
500	1454.81	1000	700	750
500	1450	1000	700	750
500	1450	1000	700	740
500	1450	1000	690	740
500	1450	1000	680	740
500	1450	1000	651.25	730
500	1425	1000	651.24	730
500	1425	1000	650	730
500	1400	1000	650	730
500	1375	1000	650	720
500	1375	1000	650	717.44
500	1319.8	1000	650	717.44
500	1300	1000	650	714.37
500	1275	1000	650	700
500	1260	1000	650	700
500	1250	1000	650	700
500	1250	1000	650	700
500	1250	1000	650	700
500	1250	1000	650	700
500	1250	1000	650	700
500	1250	1000	650	700
500	1250	1000	650	700
500	1250	1000	650	697.67
500	1250	1000	650	690
500	1250	1000	650	690
500	1250	1000	650	690
500	1250	1000	650	690
500	1250	1000	650	690
500	1250	1000	650	690
500	1250	1000	650	690
500	1250	1000	650	690
500	1250	1000	625	690
500	1250	1000	620	690
500	1250	1000	620	690
500	1250	1000	620	690
500	1200	1000	620	690
500	1200	1000	620	690
500	1200	1000	620	690
500	1200	1000	620	690
500	1200	1000	600	690
500	1200	1000	600	690
500	1158	1000	600	690
500	1150	1000	600	675
500	1140	1000	600	675
500	1140	1000	600	675
500	1140	1000	600	660
500	1140	1000	600	650
500	1140	1000	600	650
500	1140	1000	600	650
500	1140	1000	600	650
500	1140	1000	600	650
500	1128	1000	600	650
500	1100	1000	600	650
500	1094.95	1000	600	650
500	1094.64	1000	600	650
500	1080	1000	600	650
500	1073.21	1000	600	650
500	1062.97	1000	600	650
500	1052.78	1000	600	650
500	1050	1000	600	650
500	1050	1000	600	650
500	1050	1000	600	650
500	1033.2	1000	600	650
500	1027.31	1000	600	650
500	1025	1000	600	650
500	1025	1000	600	650
500	1025	1000	600	650
500	1025	1000	600	650
500	1025	1000	600	650
500	1025	1000	600	650
500	1025	1000	600	631
500	1025	1000	600	631
500	1025	1000	600	629.93
500	1025	1000	600	629.92
500	1025	1000	600	625
500	1025	1000	600	625
500	1025	1000	600	620
500	1025	1000	600	620
500	1025	1000	600	620
500	1025	1000	600	620
500	1025	1000	600	620
500	1025	1000	600	620
500	1025	1000	580	620
500	1025	1000	579.91	620
500	1025	1000	575	615
500	1019.75	1000	569.71	607.6
500	1001	1000	562.5	600
500	1000	1000	560	600
500	1000	1000	558.1	600
500	1000	1000	555	600
500	1000	1000	550	600
500	1000	1000	550	600
500	1000	1000	550	600
500	1000	1000	548.6	600
500	1000	1000	545	600
500	1000	1000	540	600
500	1000	1000	540	600
500	1000	1000	540	600
500	1000	1000	540	600
500	1000	1000	540	600
500	1000	1000	540	600
500	1000	1000	532	600
500	1000	1000	526.91	600
500	1000	1000	525	600
500	1000	1000	518	600
500	1000	1000	516.61	600
500	1000	1000	510	600
500	1000	1000	500	600
500	1000	1000	500	600
500	1000	1000	500	600
500	1000	1000	500	600
500	1000	1000	500	600
500	1000	1000	500	600
500	1000	1000	500	600
500	1000	1000	500	600
500	1000	1000	500	600
500	1000	1000	500	600
500	1000	1000	500	600
500	1000	1000	500	600
500	1000	1000	500	600
500	1000	1000	500	600
500	1000	1000	500	600
500	1000	1000	500	600
500	1000	1000	500	600
500	1000	1000	500	600
500	1000	1000	500	600
500	1000	1000	500	600
500	1000	1000	500	600
500	1000	1000	500	600
500	1000	1000	500	580
500	1000	1000	500	580
500	1000	1000	500	580
500	1000	1000	500	550
500	1000	1000	500	550
500	1000	1000	500	550
500	1000	1000	500	550
500	1000	1000	500	545
500	1000	1000	500	544.19
500	1000	1000	500	540
500	1000	1000	500	540
500	1000	1000	500	540
500	1000	1000	500	540
500	1000	1000	500	525
500	1000	1000	500	525
500	1000	1000	500	522.47
500	1000	1000	500	520
500	1000	1000	500	504.48
500	1000	1000	500	502.33
500	1000	1000	500	500
500	1000	1000	500	500
500	1000	1000	500	500
500	1000	1000	500	500
500	1000	1000	500	500
500	1000	1000	500	500
500	1000	1000	500	500
500	1000	1000	500	500
500	1000	1000	500	500
500	1000	1000	500	500
500	1000	1000	500	500
500	1000	1000	500	500
500	1000	1000	500	500
500	1000	1000	500	500
500	1000	1000	500	500
500	1000	1000	500	500
500	1000	950	500	500
500	1000	900	500	500
500	1000	900	500	500
500	1000	900	500	500
500	1000	900	500	500
500	1000	900	500	500
500	1000	900	500	500
500	1000	900	500	500
500	1000	900	500	500
500	1000	900	500	500
500	1000	900	500	500
500	1000	890	500	500
500	1000	875	500	500
500	1000	875	500	500
500	1000	875	500	500
500	1000	875	500	500
500	1000	875	500	500
500	1000	875	500	500
500	1000	875	500	500
500	1000	875	500	500
500	1000	875	500	500
500	1000	875	500	500
500	1000	875	500	500
500	1000	875	500	500
500	1000	875	500	500
500	1000	875	500	500
500	1000	875	500	500
500	1000	875	500	500
500	1000	875	500	500
500	1000	875	500	500
500	1000	875	500	500
500	1000	875	500	500
500	1000	875	500	500
500	1000	875	500	500
500	1000	865	500	500
500	1000	865	500	500
500	1000	865	500	500
500	1000	865	500	500
500	1000	865	500	500
489	1000	865	500	500
480	1000	865	500	500
480	1000	865	500	500
470	1000	865	500	500
455	1000	865	500	500
450	1000	865	500	500
450	1000	865	500	500
450	1000	865	500	500
450	1000	865	500	500
450	1000	865	500	500
450	1000	865	500	500
450	1000	865	500	500
450	1000	865	500	500
450	1000	865	500	500
450	1000	865	500	500
450	1000	865	500	500
450	1000	865	500	500
450	1000	865	500	500
450	1000	865	500	500
450	1000	865	500	500
450	1000	850	500	500
450	1000	850	500	500
450	1000	850	500	500
450	1000	850	500	500
450	1000	850	500	500
450	1000	850	500	500
450	1000	850	500	500
450	1000	850	500	500
450	1000	850	500	500
450	1000	850	500	500
450	1000	850	500	500
450	1000	825	500	500
450	1000	825	500	500
440	1000	820	500	500
440	1000	820	500	500
440	1000	800	500	500
440	1000	800	500	500
440	1000	800	500	500
440	1000	800	500	500
440	1000	800	500	500
440	1000	800	500	500
440	1000	800	500	500
440	1000	800	500	500
430	1000	800	500	500
425	1000	800	500	500
425	1000	800	500	500
425	1000	760	500	500
425	1000	760	500	500
425	1000	760	500	500
425	1000	760	500	500
425	1000	760	500	500
425	1000	760	500	500
425	1000	760	500	500
425	1000	760	500	500
425	1000	760	500	500
425	1000	760	500	500
425	1000	760	500	500
425	1000	760	500	500
425	1000	760	500	500
425	1000	760	500	500
425	1000	760	500	500
425	1000	760	500	500
425	1000	760	500	500
425	1000	760	500	500
425	1000	760	500	500
425	1000	760	500	500
425	1000	760	500	500
425	1000	760	500	500
425	1000	760	500	500
425	1000	760	500	500
425	1000	760	500	500
425	1000	760	500	500
425	1000	760	500	500
425	1000	760	500	500
425	1000	760	500	500
425	1000	760	500	500
425	1000	760	500	500
425	1000	760	500	500
425	1000	760	500	500
425	1000	760	500	500
425	1000	760	500	500
425	1000	760	500	500
425	1000	760	500	500
425	1000	760	500	500
425	1000	755	500	500
425	1000	750	500	500
425	1000	750	500	500
425	1000	750	500	500
425	1000	750	500	500
425	1000	750	500	500
425	1000	750	500	500
425	1000	750	500	500
425	1000	750	500	500
425	1000	750	500	500
425	1000	750	500	500
425	1000	750	500	500
425	1000	750	500	500
425	1000	750	500	500
425	1000	750	500	500
425	1000	750	500	500
425	1000	750	500	500
425	1000	750	500	500
425	1000	750	500	500
425	1000	750	500	500
425	1000	750	500	500
425	1000	750	500	500
425	1000	750	500	500
425	1000	750	500	500
425	1000	750	500	500
425	1000	750	500	500
425	1000	750	500	500
425	1000	750	500	500
425	1000	750	500	500
425	1000	750	500	500
425	1000	750	500	500
425	1000	750	500	500
425	1000	750	500	500
425	1000	750	500	500
425	1000	750	500	500
425	1000	750	500	500
425	1000	750	500	500
425	1000	750	500	500
425	1000	750	500	500
425	1000	750	500	500
425	1000	750	500	500
425	1000	750	500	500
425	1000	750	500	500
425	1000	750	500	500
425	1000	750	500	500
425	1000	750	500	500
425	1000	750	500	500
425	1000	740.01	500	500
425	1000	735	500	500
425	1000	730	500	500
425	1000	730	500	500
425	1000	730	500	500
425	1000	725	500	500
425	1000	725	500	500
425	1000	725	500	500
425	1000	725	500	500
425	1000	720	500	500
425	1000	700	500	500
425	1000	700	500	500
425	1000	700	500	500
425	1000	700	500	500
425	1000	700	500	500
425	1000	700	500	500
425	1000	700	500	500
425	1000	677.62	500	500
425	1000	662.76	500	500
425	1000	662.75	500	500
425	1000	660	500	500
425	1000	655	500	500
425	1000	650	500	500
425	1000	650	500	500
425	1000	650	500	500
425	1000	650	500	500
425	1000	648.05	500	500
425	1000	640	500	500
425	1000	640	500	500
425	1000	620	500	500
425	1000	615	500	500
425	1000	615	500	500
425	1000	615	500	500
425	1000	600	500	500
425	1000	600	500	500
425	1000	600	500	500
425	1000	600	500	500
425	1000	600	500	500
425	1000	600	500	500
425	1000	600	500	500
425	1000	600	500	500
425	1000	600	500	500
425	1000	600	500	500
425	1000	600	500	500
425	1000	600	500	500
425	1000	600	500	500
425	1000	600	500	500
425	1000	600	500	500
425	1000	600	500	500
425	1000	600	500	500
425	1000	600	500	500
425	1000	600	500	500
425	1000	600	500	500
425	1000	600	500	500
425	1000	600	500	500
425	1000	600	500	500
425	1000	600	500	500
425	1000	600	500	500
425	1000	600	500	500
425	1000	600	500	500
425	1000	600	500	500
425	1000	600	500	500
425	1000	600	500	500
425	1000	600	500	500
425	1000	580	500	500
425	1000	580	500	500
425	1000	580	500	500
425	1000	580	500	500
425	1000	580	500	500
425	1000	580	500	500
425	1000	580	500	500
425	1000	576.47	500	500
425	1000	574.8	500	500
425	1000	555.36	500	500
425	1000	550	500	500
425	1000	550	500	500
425	1000	550	500	500
425	1000	550	500	500
425	1000	550	500	500
425	1000	545.66	500	500
425	1000	540	500	500
425	1000	540	500	500
425	1000	540	500	500
425	1000	505	500	500
425	1000	505	500	500
425	1000	500	500	500
425	1000	500	500	500
425	1000	500	500	500
425	1000	500	500	500
425	1000	500	500	500
425	1000	500	500	500
425	1000	500	500	500
425	1000	500	500	500
425	1000	500	500	500
425	1000	500	500	500
425	1000	500	500	500
425	1000	500	500	500
425	1000	500	500	500
425	1000	500	500	500
425	1000	500	500	500
425	1000	500	500	500
425	1000	500	500	500
425	1000	500	500	500
425	1000	500	500	500
425	1000	500	500	500
425	1000	500	500	500
425	1000	500	500	500
425	1000	500	500	500
425	1000	500	500	500
425	1000	500	500	500
425	1000	500	500	500
425	1000	500	500	500
425	1000	500	500	500
425	1000	500	500	500
425	1000	500	500	500
425	1000	500	500	500
425	1000	500	500	500
425	1000	500	500	500
425	1000	500	500	500
425	1000	500	500	500
425	1000	500	500	500
425	1000	500	500	500
425	1000	500	500	500
420	1000	500	500	500
420	1000	500	500	500
420	1000	500	500	500
420	1000	500	500	500
420	1000	500	500	500
415	1000	500	500	500
415	1000	500	500	500
415	1000	500	500	500
410	1000	500	500	500
410	1000	500	500	500
400	1000	500	500	500
400	1000	500	485	500
400	1000	500	485	500
400	1000	500	485	500
400	1000	500	480	500
400	1000	500	480	500
400	1000	500	480	500
400	1000	500	480	500
400	1000	500	480	500
400	1000	500	480	500
400	1000	500	480	500
400	1000	500	480	500
400	1000	500	480	500
400	1000	500	480	500
400	1000	500	480	500
400	1000	500	480	500
400	1000	500	480	500
400	1000	500	480	499
400	1000	500	480	493.73
400	1000	500	480	485
400	1000	500	475	483.2
400	1000	500	475	480
400	1000	500	475	480
400	1000	500	475	480
400	1000	500	475	480
400	1000	500	475	480
400	1000	500	465	480
400	1000	500	465	480
400	1000	500	465	480
400	1000	500	450	480
400	1000	500	450	480
400	1000	500	450	480
400	1000	500	450	475
400	1000	500	450	475
382	1000	500	450	475
380	1000	500	450	475
380	980	500	449	475
380	960	500	440	475
375	960	500	425	475
375	950	500	425	475
375	940	500	425	475
375	940	500	425	475
375	931.96	500	425	475
375	931.95	500	425	475
375	910	500	425	475
375	900.41	500	425	475
370	900	500	425	470
370	900	500	425	470
370	900	500	425	465
370	900	500	425	465
370	900	500	425	465
370	895	500	425	465
370	880	500	425	465
370	880	500	425	462.49
370	880	500	425	460
370	875	500	425	460
370	875	500	425	460
370	875	500	425	460
370	875	500	425	460
370	875	500	425	460
370	875	500	425	460
370	875	500	425	460
370	875	500	425	460
370	875	500	425	460
370	875	500	425	460
370	875	500	425	460
370	875	500	425	460
370	875	500	425	460
368.84	875	500	425	460
362	875	500	425	460
360	875	500	425	450
360	875	500	425	450
360	875	500	425	450
360	875	500	425	450
360	875	500	425	450
360	875	500	425	450
360	875	500	425	450
360	875	500	425	450
360	875	500	425	450
360	875	500	425	450
360	875	500	425	450
360	875	500	425	450
360	875	500	425	450
360	875	500	425	450
360	875	500	425	450
360	875	500	425	450
360	875	500	425	450
360	875	500	425	450
360	875	500	425	450
360	875	500	425	450
360	875	500	425	450
353.38	875	500	425	450
350	875	500	425	445
350	875	500	425	433.33
350	875	500	425	430
350	875	500	425	428.75
350	850	500	425	425
350	850	500	425	425
350	850	500	425	425
350	850	500	425	425
350	850	500	425	425
350	850	500	425	425
350	850	500	425	425
350	850	500	425	425
350	850	500	425	425
350	850	500	425	425
350	830	500	425	425
350	829.67	500	425	425
350	825	500	425	425
350	825	500	425	425
350	820	500	425	425
350	820	500	425	425
350	820	500	425	425
350	800	500	425	425
350	800	500	425	425
350	800	500	425	425
350	800	500	425	425
350	800	500	425	425
350	800	500	425	425
350	800	500	425	425
350	800	500	425	425
350	800	500	425	425
350	800	500	425	425
350	800	500	425	425
350	800	500	425	425
350	800	500	425	425
350	800	500	425	425
350	800	500	425	425
350	800	500	425	425
350	800	500	425	425
350	800	500	425	425
350	800	500	425	425
350	783.22	500	425	425
350	770	500	425	425
350	760	500	425	425
350	760	500	425	425
350	760	500	425	425
350	760	500	425	425
350	760	500	425	425
350	760	500	425	425
350	760	500	425	425
350	760	500	425	425
350	760	500	425	425
350	760	500	425	425
350	760	500	425	425
350	760	500	425	425
350	760	500	425	425
350	760	500	425	425
350	759.2	500	425	425
350	755	500	425	425
350	750	500	425	425
350	750	500	425	425
350	750	500	425	425
350	750	500	425	425
350	750	500	425	425
350	750	500	425	425
350	750	500	425	425
350	750	500	425	425
350	750	500	425	425
350	750	500	425	425
350	750	500	425	425
350	750	500	425	425
350	750	500	425	425
350	750	500	425	425
350	750	500	425	425
350	750	500	425	425
350	750	500	425	425
350	750	500	425	425
350	750	500	425	425
350	750	500	425	425
350	750	500	425	425
350	750	500	425	425
350	750	500	425	425
350	750	500	425	425
350	750	500	425	425
350	750	500	425	425
350	750	500	425	425
350	750	500	425	425
350	750	500	425	425
350	750	500	425	425
350	750	500	425	425
350	750	500	425	425
350	750	500	425	425
350	750	500	425	425
350	750	500	425	425
350	750	500	425	425
350	750	500	425	425
350	750	500	425	425
350	750	500	425	425
350	750	500	425	425
350	750	500	425	425
350	750	500	425	425
350	750	500	425	425
350	750	500	425	425
350	750	500	425	425
350	750	500	425	425
350	750	500	425	425
350	750	500	425	425
350	750	500	425	425
350	750	500	425	425
350	750	500	425	425
350	750	500	425	425
350	750	500	425	425
350	750	500	425	425
350	750	500	425	425
350	750	500	425	425
350	750	500	425	425
350	735	500	425	425
350	725	500	425	425
350	725	500	425	425
350	720	500	425	425
350	720	500	425	425
350	718.96	500	425	425
350	710	500	425	425
350	700	500	425	425
350	700	500	425	425
350	700	500	425	425
350	700	500	425	425
350	700	500	425	425
350	700	500	425	425
350	700	500	425	425
350	700	500	425	425
340	700	500	425	425
327.93	700	500	425	425
325	700	500	425	425
325	700	500	425	425
325	700	500	425	425
315.8	700	500	425	425
300	700	500	425	425
300	700	500	425	425
300	700	500	425	425
300	700	500	425	425
300	700	500	425	425
300	700	500	425	425
300	700	500	425	425
300	700	500	425	425
300	695	500	425	425
300	690	500	425	425
300	680	500	425	425
300	675	500	425	425
300	662	500	425	425
300	655	500	425	425
300	650	500	425	425
300	650	500	425	425
300	650	500	425	425
300	650	500	425	425
300	640	500	425	425
300	640	500	425	425
300	640	500	425	425
300	628.08	500	425	425
300	626.26	500	425	425
300	625	500	425	425
300	625	500	425	425
300	625	500	425	425
300	625	500	425	425
300	625	500	425	425
300	620.88	500	425	425
300	620	500	425	425
300	616.32	500	425	425
300	615	500	425	425
300	612.15	500	425	425
300	600	500	425	425
300	600	500	425	425
300	600	500	425	425
300	600	500	425	425
300	600	500	425	425
300	600	500	425	425
300	600	500	425	425
300	600	500	425	425
300	600	500	425	425
300	600	500	425	425
300	600	500	420	425
300	600	500	420	425
300	600	500	420	425
300	600	500	410	425
300	600	500	410	425
300	600	500	410	425
300	600	500	410	425
300	600	500	410	425
300	600	500	410	425
300	600	500	410	425
300	600	500	410	425
300	600	500	410	425
300	580	500	410	425
300	580	500	410	425
300	560	500	410	425
300	560	500	410	425
300	560	500	410	425
300	558.41	500	405	425
300	550	500	405	425
300	550	500	405	425
300	550	500	405	425
300	550	500	400	425
300	550	500	400	425
300	550	500	400	425
300	550	500	400	425
300	550	500	400	425
300	550	500	400	420
300	540	500	400	420
300	540	500	400	420
300	540	500	400	420
300	540	500	400	420
300	540	500	400	420
295	540	500	400	420
295	540	500	400	420
295	540	500	400	420
290	540	500	400	420
290	539.17	500	400	420
289	525	500	400	420
285	505	500	400	420
280	500	500	400	420
275	500	500	400	420
275	500	500	400	420
275	500	500	400	420
275	500	500	400	420
275	500	500	400	420
275	500	500	400	420
270	500	500	390	420
265	500	500	385	420
265	500	500	385	420
260	500	500	375	420
260	500	500	375	420
260	500	500	375	420
255	500	500	375	420
250	500	500	375	420
250	500	500	375	410
250	500	500	375	410
250	500	500	375	410
250	500	500	370	410
250	500	500	365	410
250	500	500	365	410
250	500	500	365	410
250	500	500	365	410
250	500	500	365	410
250	500	500	365	410
250	500	500	365	410
250	500	500	365	405
250	500	500	365	405
250	500	500	365	400
250	500	500	365	400
250	500	500	365	400
250	500	500	365	400
250	500	500	365	400
250	500	500	365	400
250	500	500	365	400
250	500	500	365	400
250	500	500	365	400
250	500	500	365	400
250	500	500	365	400
250	500	500	365	400
250	500	500	365	400
250	500	500	365	400
250	500	500	365	400
250	500	500	365	400
250	500	500	365	400
250	500	500	365	400
250	500	500	365	400
250	500	500	365	400
250	500	500	365	400
250	500	500	365	400
250	500	500	365	400
250	500	500	365	400
250	500	500	365	400
250	500	500	365	400
250	500	500	365	400
250	500	500	365	390
250	500	500	365	390
250	500	500	365	385
250	500	500	365	385
250	500	500	365	385
250	500	500	365	375
250	500	500	365	375
250	500	500	365	375
250	500	500	365	375
250	500	485	365	375
250	500	485	365	375
250	500	485	365	375
250	500	485	365	375
250	500	480	365	375
250	500	480	365	370
250	500	480	365	370
250	500	480	365	367
250	500	480	365	365
250	500	480	365	365
250	500	480	365	365
250	500	480	365	365
250	500	480	365	365
250	500	480	365	365
250	500	480	365	365
250	500	480	360	365
250	500	475	360	365
250	500	475	360	365
250	500	465	360	365
250	500	465	360	365
250	500	465	360	365
250	500	450	360	365
250	500	450	360	365
250	500	450	360	365
250	500	450	360	365
250	500	450	360	365
250	500	450	360	365
250	500	450	360	365
250	500	450	360	365
250	500	450	360	365
250	500	450	360	365
250	500	450	360	365
250	500	450	360	365
250	500	450	360	365
250	500	450	360	365
250	500	450	360	365
250	500	450	360	365
250	500	450	360	365
250	500	450	360	365
250	500	450	360	365
250	500	450	360	365
250	500	450	360	365
250	500	450	360	365
250	500	450	360	365
250	500	450	360	365
250	500	450	360	365
250	500	450	360	365
250	500	450	360	365
250	500	450	360	365
250	500	450	360	365
250	500	450	360	365
250	500	450	360	365
250	500	447.69	360	365
250	500	445	355	365
250	500	445	350	365
250	500	440	350	365
250	500	440	350	365
250	500	440	350	365
250	500	440	350	365
250	500	440	350	365
250	500	440	350	365
250	500	440	350	365
250	500	440	350	365
250	500	425	350	365
250	500	425	350	365
250	500	425	350	365
250	500	425	350	365
250	500	425	350	365
250	500	425	350	365
250	500	425	350	365
250	500	425	350	365
250	500	425	350	365
250	500	425	350	365
250	500	425	350	365
250	500	425	350	365
250	500	425	350	365
250	500	425	350	365
250	500	425	350	365
250	500	425	350	365
250	500	425	350	365
250	500	425	350	365
250	500	425	350	365
250	500	425	350	365
250	500	425	350	365
250	500	425	350	365
250	500	425	350	365
250	500	425	350	365
250	500	425	350	365
250	500	425	350	365
250	500	425	350	365
250	500	425	350	365
250	500	425	350	365
250	500	425	350	365
250	500	425	350	365
250	500	425	350	365
250	500	425	350	365
250	500	425	350	365
250	500	425	350	360
250	500	425	350	360
250	500	425	350	360
250	500	425	350	360
250	500	425	350	360
250	500	425	350	360
250	500	425	350	360
250	500	425	350	360
250	500	425	350	360
250	500	425	350	360
250	500	425	350	360
250	500	425	350	360
250	500	425	350	360
250	500	425	350	360
250	500	425	350	360
250	500	425	350	360
250	500	425	350	360
250	500	425	350	360
250	500	425	350	360
250	500	425	350	360
250	500	425	350	360
250	500	425	350	360
250	500	425	350	360
250	500	425	350	360
250	500	425	350	360
250	500	425	350	360
250	500	425	350	360
250	500	425	350	360
250	500	425	350	360
250	500	425	350	360
250	500	425	350	360
250	500	425	345	360
250	500	425	345	360
250	500	425	345	360
250	500	425	345	360
250	500	425	345	360
250	500	425	345	360
250	500	425	345	360
250	500	425	345	360
250	500	425	345	360
250	500	425	345	360
250	500	425	345	360
250	500	425	335	350
250	500	425	330.94	350
250	500	425	325	350
250	500	425	320	350
250	500	425	320	350
250	500	425	320	350
250	500	425	320	350
250	500	425	320	350
250	500	425	320	350
250	500	425	320	350
250	500	425	320	350
250	500	425	320	350
250	500	425	320	350
250	500	425	320	350
250	500	425	320	350
250	500	425	320	350
250	500	425	320	350
250	500	425	320	350
250	500	425	320	350
250	500	425	320	350
250	500	425	320	350
250	500	425	320	350
250	500	425	320	350
250	500	425	320	350
250	500	425	320	350
250	500	425	320	350
250	500	425	320	350
250	500	425	320	350
250	500	425	320	350
250	500	425	320	350
250	500	425	320	350
250	500	425	320	350
250	500	425	320	350
250	500	425	320	350
250	500	425	320	350
250	500	425	320	350
250	500	425	320	350
250	500	425	320	350
250	500	425	320	350
250	500	425	320	350
250	500	425	320	350
250	500	425	320	345
250	500	425	320	345
250	500	425	320	345
250	500	425	320	345
250	500	425	320	345
250	500	425	320	345
250	500	425	320	345
250	500	425	320	343
240	500	425	320	340
240	500	425	320	340
240	500	425	320	340
240	500	425	320	340
240	500	425	320	332
240	500	425	320	325
240	500	425	320	320
240	500	425	320	320
240	500	425	320	320
240	500	425	320	320
240	500	425	320	320
240	500	425	320	320
240	500	425	320	320
240	500	425	320	320
240	500	425	320	320
240	500	425	320	320
240	500	425	320	320
240	500	425	320	320
240	500	425	320	320
240	500	425	320	320
240	500	425	320	320
240	500	425	320	320
240	500	425	320	320
240	500	425	320	320
240	500	425	318	320
240	500	425	317.8	320
240	500	425	310	320
240	500	425	310	320
240	500	425	310	320
240	500	425	310	320
240	500	425	310	320
240	500	425	310	320
240	500	425	310	320
240	500	425	310	320
240	500	425	310	320
240	500	425	310	320
240	500	425	310	320
240	500	425	310	320
240	500	425	310	320
240	500	425	310	320
240	500	425	310	320
240	500	425	310	320
240	500	425	310	320
240	500	425	310	320
240	500	425	310	316
240	500	425	310	315
240	500	425	310	315
240	500	425	310	310
240	500	425	310	310
240	500	425	310	310
240	500	425	310	310
240	500	425	310	310
240	500	425	310	310
240	500	425	310	310
240	500	425	310	310
240	500	425	310	310
240	500	425	310	310
240	500	425	310	310
240	500	425	310	310
240	500	425	310	310
240	500	425	310	310
240	500	425	310	310
240	500	425	310	310
[truncated: 5,797 more rows]
