# Supplementary material for: Collective Philanthropy: Describing and Modeling the Ecology of Giving
Source: PLoS One. 2014 Jul 1;9(7):e98876. doi: 10.1371/journal.pone.0098876 (PMC4077655; doi:10.1371/journal.pone.0098876)
Supplement: Dataset S1 — (ZIP) [file pone.0098876.s003.zip › data/share/NonprofitData-UVM.csv]

1974	1980	1990	2000	2010
200000	326000	500000	1488000	2000000
80000	307702.79	262500	641000	1000000
80000	197476.75	250000	512000	1000000
44892.89	186066.69	237500	492000	854160.74
38850	102647	120000	466666	791807.59
38067.93	100000	103500	454187.5	525000
33666.97	78219.02	102200	250000	503939.57
24800	62350	100000	233334	351675
20254.41	60000	100000	210755.51	300000
20174.68	60000	100000	206937.5	250000
17110.9	54000	84511.75	200048.94	250000
16900	50719.47	66713.22	196540.31	243236
15000	50000	65936.78	157500	230362
11382	49000	57126.65	154062.5	225000
10000	41666.67	50000	150000	200000
10000	32985	50000	150000	200000
10000	31175	50000	132520.99	190000
9812.77	30554.25	50000	109000	164450
7500	28012.81	50000	100650	150299.43
7500	27900	50000	100000.05	150000
7210.6	26571.2	50000	100000	150000
6181.95	25000	49504	100000	150000
6071.37	25000	40000	97614.87	149826
6000	25000	40000	94429.17	140351.93
6000	25000	40000	87185	125000
6000	20656.3	32500	83334	119000
5500	20000	30000	83334	100000
5053.89	15000	30000	83332	100000
5025	15000	30000	78895.94	100000
5025	15000	28875	75000	100000
5000	15000	27125	75000	100000
4750	11450	25000	61187.5	100000
4061.92	11086.34	25000	60000	100000
3283.68	10000	25000	59033.3	100000
3000	10000	25000	56760.15	100000
3000	10000	25000	56099.5	100000
2782.57	10000	25000	54093.57	100000
2595	10000	25000	52696.41	100000
2595	10000	24000	52000	100000
2549.65	8600	23750	50000	100000
2500	8362.19	23700	50000	96950.04
2500	8114.33	23300	50000	88862
2500	7825	23212.68	50000	85000
2500	7050	20681.25	50000	80000
2500	7000	20000	50000	79500
2500	6000	20000	49375	79500
2500	6000	20000	42500	75000
2500	6000	20000	40000.01	75000
2500	6000	20000	40000	75000
2500	5833.38	20000	40000	75000
2500	5490.8	20000	38000	75000
2000	5419	20000	37500	70000
2000	5150	20000	37320.21	58300
2000	5110.62	19278	35541.03	50727.68
2000	5081.25	18137.9	35000	50000
2000	5012.5	17000	34000	50000
2000	5012.5	15000	33898	50000
2000	5000	15000	31149.55	50000
2000	5000	15000	30000	50000
2000	5000	15000	30000	50000
1750	5000	15000	30000	50000
1700	5000	14091.37	30000	50000
1648.4	5000	13210.79	30000	50000
1615.18	5000	13125	30000	50000
1500	5000	12500	29385	50000
1500	5000	12000	28500	50000
1500	5000	12000	28500	50000
1500	5000	11960	28380	50000
1500	5000	11750	26330	50000
1500	5000	10949.06	25000	50000
1500	5000	10219.06	25000	50000
1500	5000	10080	25000	50000
1500	5000	10000	25000	50000
1478.96	5000	10000	25000	50000
1450	5000	10000	25000	50000
1450	4603.97	10000	25000	50000
1384.67	4500	10000	25000	50000
1100	4350	10000	25000	50000
1090	4210	10000	25000	50000
1056.36	4200	10000	25000	50000
1010	4020	10000	25000	50000
1000	4000	10000	25000	50000
1000	4000	10000	25000	50000
1000	4000	10000	24999.97	50000
1000	4000	10000	23000	45000
1000	3975	10000	22392	45000
1000	3750	10000	21000	45000
1000	3750	10000	20408.7	44432.63
1000	3718.75	10000	20249.95	44153.87
1000	3718.75	10000	20046.88	41000
1000	3500	10000	20000	40762.64
1000	3500	10000	20000	40000
1000	3448	10000	20000	38447.64
1000	3334	10000	20000	36540.75
1000	3204	10000	20000	36350
1000	3000	10000	20000	36350
1000	3000	10000	20000	33000
1000	3000	10000	20000	30000
1000	3000	10000	20000	30000
1000	3000	9900	19809.45	30000
1000	3000	9600	18525	30000
1000	3000	9280.77	18156.25	30000
1000	3000	8780	18000	30000
1000	3000	8526	17984.98	30000
1000	2800	8312.5	17425	30000
1000	2600	8100	17374	29174.02
1000	2562.5	8100	17337.5	27522.5
1000	2522.73	8100	17114.53	26270
1000	2500	8100	16812.48	25175.5
1000	2500	8000	16575	25000
1000	2500	8000	16556	25000
1000	2500	8000	16365.38	25000
1000	2500	8000	15942	25000
1000	2500	7920	15056.16	25000
1000	2500	7785	15000	25000
1000	2500	7500	15000	25000
1000	2500	7500	15000	25000
1000	2500	7500	15000	25000
1000	2500	7500	15000	25000
1000	2500	7500	15000	25000
1000	2489	7500	15000	25000
1000	2443.8	7500	15000	25000
1000	2425	7500	15000	25000
1000	2403.85	7024.89	15000	25000
1000	2352	7000	15000	25000
1000	2250	7000	15000	25000
1000	2250	7000	14850	25000
1000	2050	7000	13939.25	25000
1000	2025	6625	13092.63	25000
1000	2000	6625	12655	25000
1000	2000	6393.73	12646	25000
1000	2000	6390	12500	25000
1000	2000	6300	12500	25000
1000	2000	6103.39	12200	25000
1000	2000	6000	12000	25000
1000	2000	6000	12000	25000
1000	2000	6000	10926	23841
1000	2000	6000	10926	23834
1000	2000	6000	10884.38	23460
1000	2000	5883.75	10485.31	22518.76
1000	2000	5581.88	10272.66	21830.25
1000	2000	5500	10225.31	21666.74
1000	2000	5500	10080	21666.74
1000	2000	5457.38	10000	21666.66
1000	2000	5400	10000	21666.66
1000	2000	5314	10000	21666.66
1000	1900	5130	10000	21666.66
1000	1625	5100	10000	21666.66
1000	1500	5062.5	10000	21666.66
1000	1500	5037.19	10000	21666.66
992.2	1500	5007.94	10000	21666.66
980	1500	5000	10000	21666.66
978.01	1500	5000	10000	21666.66
900	1500	5000	10000	21298.03
841.44	1500	5000	10000	21000
800	1500	5000	10000	20000
750	1500	5000	10000	20000
750	1500	5000	10000	20000
750	1500	5000	10000	20000
750	1500	5000	10000	20000
696.75	1500	5000	10000	20000
618.9	1500	5000	10000	20000
600	1500	5000	10000	20000
600	1500	5000	10000	20000
600	1500	5000	10000	20000
570	1500	5000	10000	19980
531	1500	5000	10000	19668.78
530	1500	5000	10000	19500
530	1500	5000	10000	19500
520	1488	5000	10000	19200
510	1350	5000	10000	18948.15
500.61	1350	5000	10000	18364.5
500	1333.76	5000	10000	18215.88
500	1333	5000	10000	17096
500	1273.88	5000	10000	17000
500	1255.5	5000	10000	16986.07
500	1254.41	5000	10000	16947.73
500	1254.41	5000	10000	16040
500	1250	5000	10000	15900
500	1250	5000	10000	15500
500	1200	5000	10000	15000
500	1200	5000	10000	15000
500	1200	5000	10000	15000
500	1198.45	5000	10000	15000
500	1193.88	5000	10000	15000
500	1190.63	5000	10000	15000
500	1152	5000	10000	15000
500	1106.3	5000	10000	15000
500	1100	5000	9900	15000
500	1100	5000	9898.62	15000
500	1100	5000	9877.66	15000
500	1100	5000	9525	13500
500	1050	5000	9125	13500
500	1050	5000	8925.81	13500
500	1039	5000	8843	13325
500	1027	5000	8640	13000
500	1025	5000	8603.44	12500
500	1025	5000	8100	12315
500	1024.44	5000	8100	12000
500	1010	5000	8100	12000
500	1010	5000	8100	12000
500	1009.75	5000	8100	12000
500	1000	5000	8100	12000
500	1000	4900	8100	11500
500	1000	4812.5	8000	11468.77
500	1000	4620	8000	11000
500	1000	4604.6	8000	10400
500	1000	4600	8000	10149.4
500	1000	4560	7934.25	10044.06
500	1000	4550	7800	10000
500	1000	4500	7634.82	10000
500	1000	4500	7500	10000
500	1000	4500	7500	10000
500	1000	4500	7500	10000
500	1000	4453.62	7000	10000
500	1000	4200	7000	10000
500	1000	4000	6984.35	10000
500	1000	4000	6768.75	10000
500	1000	4000	6200	10000
500	1000	4000	6187.5	10000
500	1000	4000	6000	10000
500	1000	4000	6000	10000
500	1000	4000	5965.69	10000
500	1000	4000	5887.51	10000
500	1000	4000	5736.24	10000
500	1000	4000	5654.06	10000
500	1000	4000	5500	10000
500	1000	4000	5500	10000
500	1000	4000	5500	10000
500	1000	4000	5411.25	10000
500	1000	4000	5369	10000
500	1000	4000	5331.25	10000
500	1000	4000	5318.75	10000
475	1000	3925	5293.75	10000
475	1000	3867.5	5040	10000
450	1000	3750	5018.75	10000
410	1000	3723.75	5008.5	10000
401.28	1000	3552.92	5008.25	10000
400	1000	3537.43	5002.04	10000
400	1000	3500	5000	10000
400	1000	3500	5000	10000
400	1000	3500	5000	10000
400	1000	3500	5000	10000
400	1000	3500	5000	10000
400	1000	3460	5000	10000
380	1000	3450	5000	10000
350	1000	3400	5000	10000
350	1000	3375	5000	10000
350	1000	3342.14	5000	10000
350	1000	3150	5000	10000
350	1000	3100	5000	10000
350	1000	3011.25	5000	10000
335.52	1000	3000	5000	10000
320.65	1000	3000	5000	10000
300	1000	3000	5000	10000
300	1000	3000	5000	9942.87
300	1000	3000	5000	9927.42
300	1000	3000	5000	9495.59
300	1000	3000	5000	9100
300	1000	3000	5000	9065.78
300	1000	3000	5000	9000
300	1000	3000	5000	8882.91
300	1000	3000	5000	8833
300	1000	3000	5000	8833
300	1000	2893	5000	8500
300	1000	2754.1	5000	8333
300	1000	2750	5000	8250
300	1000	2700.94	5000	8223.31
300	1000	2619.04	5000	8101.39
300	1000	2603.8	5000	8000
300	1000	2599.9	5000	8000
300	1000	2597	5000	8000
300	1000	2547	5000	7613.12
275	1000	2500	5000	7500
275	1000	2500	5000	7500
260	1000	2500	5000	7500
256	1000	2500	5000	7500
254.71	1000	2500	5000	7500
250	1000	2500	5000	7500
250	1000	2500	5000	7300
250	1000	2500	5000	7164.85
250	1000	2500	5000	7000
250	1000	2500	5000	6955.73
250	1000	2500	5000	6944
250	1000	2500	5000	6723.98
250	1000	2500	5000	6708.18
250	1000	2500	5000	6666
250	1000	2500	5000	6662.3
250	1000	2500	5000	6500
250	1000	2500	5000	6500
250	1000	2500	5000	6500
250	1000	2500	5000	6425
250	1000	2500	5000	6420.5
250	1000	2500	5000	6321.3
250	1000	2500	5000	6090
250	1000	2500	5000	6021.3
250	1000	2500	5000	6000
250	1000	2500	5000	6000
250	1000	2500	5000	6000
250	1000	2500	5000	6000
250	1000	2500	5000	6000
250	1000	2500	5000	6000
250	1000	2500	5000	6000
250	1000	2500	5000	6000
250	1000	2500	5000	6000
250	1000	2500	5000	5804.63
250	1000	2500	5000	5740
250	1000	2500	5000	5700
250	1000	2500	5000	5500
250	1000	2500	5000	5500
250	1000	2500	5000	5500
250	1000	2500	5000	5500
250	1000	2500	5000	5463.75
250	1000	2500	5000	5300
250	1000	2500	5000	5150
250	1000	2500	4957.94	5150
250	1000	2500	4950	5070.9
250	1000	2500	4925.63	5052.36
250	1000	2500	4887.5	5000
250	1000	2500	4877.52	5000
250	1000	2500	4678.5	5000
250	1000	2500	4618.7	5000
250	1000	2494.5	4605	5000
250	1000	2450	4500	5000
250	990	2389.4	4500	5000
250	950	2364.06	4481.41	5000
250	950	2300	4481.4	5000
250	949.25	2300	4200	5000
250	928	2250	4165	5000
250	910	2250	4100	5000
250	900	2159.42	4034.75	5000
250	900	2110.81	4000	5000
250	900	2100	4000	5000
250	864.07	2080	4000	5000
250	862.5	2022.5	4000	5000
250	850	2000	4000	5000
250	850	2000	4000	5000
250	850	2000	4000	5000
250	850	2000	4000	5000
250	833	2000	4000	5000
250	821.88	2000	3868.75	5000
250	813.54	2000	3750	5000
250	800	2000	3700	5000
250	800	2000	3700	5000
250	774.18	2000	3543.42	5000
250	750	2000	3500	5000
250	750	2000	3500	5000
250	750	2000	3500	5000
250	750	2000	3500	5000
250	750	2000	3500	5000
250	750	2000	3500	5000
250	750	2000	3500	5000
250	750	2000	3500	5000
250	750	2000	3500	5000
250	750	2000	3500	5000
250	750	2000	3500	5000
250	668	2000	3500	5000
250	660	2000	3500	5000
250	650	2000	3490	5000
250	650	2000	3490	5000
250	650	2000	3490	5000
250	650	2000	3458.23	5000
250	650	2000	3360	5000
250	625	2000	3351.25	5000
250	600	2000	3300	5000
250	600	2000	3258.63	5000
250	600	2000	3200	5000
250	600	2000	3200	5000
250	600	2000	3150	5000
250	600	2000	3058.75	5000
250	600	1960	3000	5000
250	600	1840	3000	5000
240	600	1800	3000	5000
235	590	1800	3000	5000
225	580.5	1800	3000	5000
216.12	561.18	1800	3000	5000
210	550	1703.79	3000	5000
204.05	550	1703.79	3000	5000
204.05	550	1700	3000	5000
200	550	1625	3000	5000
200	550	1600	3000	5000
200	535	1600	3000	5000
200	530	1575	3000	5000
200	526.3	1558.88	3000	5000
200	509	1551.56	3000	5000
200	505	1550	3000	5000
200	505	1534.27	3000	5000
200	500	1514.06	3000	5000
200	500	1505.62	3000	5000
200	500	1500	3000	5000
200	500	1500	3000	5000
200	500	1500	3000	5000
200	500	1500	3000	5000
200	500	1500	3000	5000
200	500	1500	3000	5000
200	500	1500	3000	5000
200	500	1500	3000	5000
200	500	1500	3000	5000
200	500	1500	3000	5000
200	500	1500	3000	5000
200	500	1500	2914.4	5000
200	500	1500	2900	5000
200	500	1500	2887.5	5000
200	500	1500	2793.44	5000
200	500	1500	2752.5	5000
200	500	1500	2750	5000
200	500	1500	2730	5000
200	500	1500	2712.19	5000
200	500	1500	2711.77	5000
200	500	1500	2700	5000
200	500	1500	2697.5	5000
200	500	1500	2665.63	5000
200	500	1500	2532	5000
200	500	1500	2524	5000
200	500	1500	2520	5000
200	500	1500	2511.08	5000
200	500	1500	2500	5000
200	500	1500	2500	5000
200	500	1500	2500	5000
200	500	1500	2500	5000
200	500	1500	2500	5000
200	500	1500	2500	5000
200	500	1500	2500	5000
200	500	1500	2500	5000
200	500	1500	2500	5000
200	500	1500	2500	5000
200	500	1500	2500	5000
200	500	1500	2500	5000
200	500	1500	2500	5000
200	500	1500	2500	5000
200	500	1500	2500	5000
190	500	1500	2500	5000
185	500	1500	2500	5000
160	500	1500	2500	5000
155	500	1500	2500	5000
155	500	1500	2500	5000
153.75	500	1500	2500	5000
153.75	500	1500	2500	5000
150	500	1495.98	2500	5000
150	500	1440	2500	5000
150	500	1368	2500	5000
150	500	1353.75	2500	5000
150	500	1350	2500	5000
150	500	1317.5	2500	5000
150	500	1277.83	2500	5000
150	500	1250	2500	5000
150	500	1250	2500	5000
150	500	1200	2500	5000
150	500	1200	2500	5000
150	500	1200	2500	5000
150	500	1200	2500	5000
150	500	1200	2500	5000
150	500	1200	2500	5000
150	500	1170	2500	5000
150	500	1128.62	2500	5000
150	500	1125	2500	5000
150	500	1100	2500	5000
150	500	1100	2500	5000
150	500	1075	2500	5000
150	500	1066.25	2500	5000
150	500	1059.82	2500	4912.11
150	500	1059.82	2500	4887.5
150	500	1050	2500	4840.74
150	500	1038.75	2500	4821.57
150	500	1037.88	2500	4806.45
150	500	1034.25	2500	4796.1
150	500	1032	2500	4719.65
150	500	1025.19	2500	4637.7
150	500	1000	2500	4187.5
150	500	1000	2500	4187.5
150	500	1000	2500	4187.5
150	500	1000	2500	4187.5
150	500	1000	2500	4067.25
150	500	1000	2500	4000
150	500	1000	2500	4000
150	500	1000	2500	4000
150	500	1000	2500	4000
150	500	1000	2500	4000
150	500	1000	2500	4000
150	500	1000	2500	4000
150	500	1000	2458.69	4000
150	500	1000	2446.94	4000
150	500	1000	2400	4000
150	500	1000	2382	4000
150	500	1000	2378.1	4000
150	500	1000	2334	3981.37
150	500	1000	2288.13	3776.25
150	500	1000	2250	3750
150	500	1000	2227.5	3750
150	500	1000	2200	3650
150	500	1000	2194	3500
150	500	1000	2148.75	3500
150	500	1000	2124.3	3500
150	500	1000	2121.25	3500
150	500	1000	2102.38	3500
150	500	1000	2092.5	3500
150	500	1000	2068.69	3433.21
150	500	1000	2025	3334
150	500	1000	2009.35	3333
150	500	1000	2000.02	3296.25
150	500	1000	2000	3200
150	500	1000	2000	3096.97
150	500	1000	2000	3090.75
150	500	1000	2000	3046.58
150	500	1000	2000	3000
150	500	1000	2000	3000
150	500	1000	2000	3000
150	500	1000	2000	3000
150	500	1000	2000	3000
150	500	1000	2000	3000
150	500	1000	2000	3000
150	500	1000	2000	3000
150	500	1000	2000	3000
150	500	1000	2000	3000
150	500	1000	2000	3000
150	500	1000	2000	3000
150	500	1000	2000	3000
150	500	1000	2000	3000
150	500	1000	2000	3000
150	500	1000	2000	3000
150	500	1000	2000	3000
150	500	1000	2000	3000
150	500	1000	2000	3000
150	500	1000	2000	3000
150	500	1000	2000	3000
150	490.15	1000	2000	3000
150	480	1000	2000	3000
150	475	1000	2000	3000
150	475	1000	2000	3000
150	475	1000	2000	3000
150	460	1000	2000	3000
150	450	1000	2000	3000
150	450	1000	2000	3000
150	450	1000	2000	3000
150	450	1000	2000	3000
150	445	1000	2000	3000
150	437.5	1000	2000	3000
150	416.76	1000	2000	3000
150	416.76	1000	2000	3000
150	416.75	1000	2000	3000
150	416.75	1000	2000	2997.25
150	415	1000	2000	2940.6
150	401	1000	2000	2930
150	400	1000	2000	2910
150	400	1000	2000	2850
150	400	1000	2000	2800
150	400	1000	2000	2762.83
150	400	1000	2000	2728.8
150	400	1000	2000	2650
150	400	1000	2000	2650
150	400	1000	2000	2600
150	400	1000	2000	2585.87
150	400	1000	2000	2582.3
150	400	1000	2000	2540
150	400	1000	2000	2532
150	400	1000	2000	2517
150	400	1000	2000	2507
150	400	1000	1993.68	2500
150	400	1000	1961.22	2500
150	400	1000	1951	2500
150	400	1000	1920	2500
150	400	1000	1918.51	2500
150	400	1000	1828.99	2500
150	400	1000	1800	2500
150	397.14	1000	1800	2500
150	378	1000	1800	2500
150	375	1000	1750	2500
150	370	1000	1750	2500
150	350	1000	1700	2500
150	350	1000	1700	2500
150	350	1000	1660.16	2500
150	350	1000	1654	2500
150	350	1000	1650	2500
150	350	1000	1600	2500
150	350	1000	1600	2500
150	350	1000	1595.63	2500
150	350	1000	1593.75	2500
150	350	1000	1559.38	2500
150	350	1000	1555	2500
150	350	1000	1547.53	2500
150	350	1000	1542	2500
150	350	1000	1531.25	2500
150	350	1000	1531.25	2500
150	350	1000	1530	2500
150	350	1000	1500	2500
150	350	1000	1500	2500
135	350	1000	1500	2500
130	350	1000	1500	2500
125	345	1000	1500	2500
125	343.4	1000	1500	2500
125	339.52	1000	1500	2500
125	334	1000	1500	2500
125	333.34	1000	1500	2500
125	333.34	1000	1500	2500
125	333.33	1000	1500	2500
125	333.33	1000	1500	2500
125	333	1000	1500	2500
125	333	1000	1500	2500
125	333	1000	1500	2500
125	333	1000	1500	2500
125	325	1000	1500	2500
125	315	1000	1500	2500
125	310	1000	1500	2500
125	300	1000	1500	2500
125	300	1000	1500	2500
125	300	1000	1500	2500
125	300	1000	1500	2500
125	300	1000	1500	2500
125	300	1000	1500	2500
125	300	1000	1500	2500
125	300	1000	1500	2500
125	300	1000	1500	2500
125	300	1000	1500	2500
125	300	1000	1500	2500
125	300	1000	1500	2500
125	300	1000	1500	2500
125	300	1000	1500	2500
125	300	1000	1500	2500
125	300	1000	1500	2500
125	300	1000	1500	2500
125	300	1000	1500	2500
125	300	1000	1500	2500
125	300	1000	1500	2500
125	300	1000	1500	2500
125	300	1000	1500	2500
125	300	1000	1500	2500
125	300	1000	1500	2500
125	300	1000	1500	2500
125	300	1000	1500	2500
125	300	1000	1500	2500
125	300	1000	1500	2500
125	300	1000	1500	2500
125	300	1000	1500	2500
120	300	1000	1500	2500
120	300	1000	1500	2500
120	300	1000	1487.52	2500
110	300	1000	1483.59	2500
110	300	1000	1475.25	2500
110	300	1000	1460	2500
110	300	1000	1452.5	2500
108.12	300	1000	1450	2500
105	300	1000	1450	2500
105	300	1000	1450	2500
101	300	1000	1450	2500
100	300	1000	1450	2500
100	300	1000	1450	2500
100	300	1000	1450	2500
100	300	1000	1450	2500
100	300	1000	1450	2500
100	300	1000	1450	2500
100	300	1000	1450	2500
100	300	1000	1430	2500
100	300	1000	1400	2500
100	300	1000	1372.95	2500
100	300	1000	1358	2500
100	300	1000	1356	2500
100	300	1000	1354.33	2500
100	300	1000	1350	2500
100	300	1000	1344	2500
100	300	1000	1300	2500
100	300	1000	1300	2500
100	300	1000	1280	2500
100	300	1000	1255	2500
100	300	1000	1251.8	2500
100	300	1000	1250	2500
100	300	1000	1250	2500
100	300	1000	1250	2500
100	300	1000	1250	2500
100	300	1000	1250	2500
100	300	1000	1250	2500
100	300	1000	1250	2500
100	300	1000	1250	2500
100	300	1000	1250	2500
100	300	1000	1250	2500
100	300	1000	1250	2500
100	300	1000	1239.38	2500
100	300	1000	1226.12	2500
100	300	1000	1225	2500
100	300	1000	1219	2500
100	300	1000	1216.25	2500
100	300	1000	1200	2500
100	300	1000	1200	2500
100	300	1000	1200	2500
100	300	1000	1200	2500
100	300	1000	1200	2500
100	293.85	1000	1200	2500
100	293.85	1000	1200	2500
100	293.85	1000	1200	2500
100	293.85	1000	1197	2500
100	288.24	1000	1195.37	2500
100	285.17	1000	1194	2500
100	280	1000	1190	2500
100	278	1000	1186.88	2500
100	276	1000	1180	2500
100	275	1000	1153.5	2500
100	275	1000	1150	2500
100	270	1000	1137.5	2494.38
100	270	1000	1126.26	2481.8
100	270	1000	1112.5	2384.51
100	265	1000	1106.25	2370
100	265	1000	1106.25	2350
100	262.5	1000	1104	2255.98
100	260	1000	1100	2254
100	250	1000	1100	2250
100	250	1000	1100	2151.52
100	250	1000	1100	2150
100	250	1000	1100	2134.8
100	250	1000	1091.29	2120
100	250	1000	1086.72	2100
100	250	1000	1085.61	2000
100	250	1000	1076.63	2000
100	250	1000	1068.99	2000
100	250	1000	1061.25	2000
100	250	1000	1050.38	2000
100	250	1000	1050	2000
100	250	1000	1050	2000
100	250	1000	1042.78	2000
100	250	1000	1040.63	2000
100	250	1000	1040.06	2000
100	250	1000	1032.75	2000
100	250	1000	1030.5	2000
100	250	1000	1024	2000
100	250	1000	1021.88	2000
100	250	1000	1019.19	2000
100	250	1000	1019	2000
100	250	1000	1016.44	2000
100	250	1000	1015	2000
100	250	1000	1011.56	2000
100	250	1000	1001	2000
100	250	1000	1000	2000
100	250	1000	1000	2000
100	250	1000	1000	2000
100	250	1000	1000	2000
100	250	1000	1000	2000
100	250	1000	1000	2000
100	250	1000	1000	2000
100	250	1000	1000	2000
100	250	1000	1000	2000
100	250	1000	1000	2000
100	250	1000	1000	2000
100	250	1000	1000	2000
100	250	1000	1000	2000
100	250	1000	1000	2000
100	250	1000	1000	2000
100	250	1000	1000	2000
100	250	1000	1000	2000
100	250	1000	1000	2000
100	250	1000	1000	2000
100	250	1000	1000	2000
100	250	1000	1000	2000
100	250	1000	1000	2000
100	250	1000	1000	2000
100	250	1000	1000	2000
100	250	1000	1000	2000
100	250	1000	1000	2000
100	250	1000	1000	2000
100	250	1000	1000	2000
100	250	1000	1000	2000
100	250	1000	1000	2000
100	250	1000	1000	2000
100	250	1000	1000	2000
100	250	1000	1000	2000
100	250	1000	1000	2000
100	250	1000	1000	2000
100	250	1000	1000	2000
100	250	1000	1000	2000
100	250	1000	1000	2000
100	250	1000	1000	2000
100	250	1000	1000	2000
100	250	1000	1000	2000
100	250	1000	1000	2000
100	250	1000	1000	2000
100	250	1000	1000	2000
100	250	1000	1000	2000
100	250	1000	1000	2000
100	250	1000	1000	2000
100	250	1000	1000	2000
100	250	1000	1000	2000
100	250	1000	1000	2000
100	250	1000	1000	2000
100	250	1000	1000	2000
100	250	1000	1000	2000
100	250	1000	1000	2000
100	250	1000	1000	2000
100	250	1000	1000	2000
100	250	1000	1000	2000
100	250	1000	1000	2000
100	250	1000	1000	2000
100	250	1000	1000	2000
100	250	1000	1000	2000
100	250	1000	1000	2000
100	250	1000	1000	2000
100	250	1000	1000	2000
100	250	1000	1000	2000
100	250	1000	1000	2000
100	250	1000	1000	2000
100	250	1000	1000	2000
100	250	1000	1000	2000
100	250	1000	1000	2000
100	250	1000	1000	2000
100	250	1000	1000	2000
100	250	1000	1000	2000
100	250	1000	1000	2000
100	250	1000	1000	2000
100	250	1000	1000	2000
100	250	1000	1000	2000
100	250	1000	1000	2000
100	250	1000	1000	2000
100	250	1000	1000	2000
100	250	1000	1000	2000
100	250	1000	1000	1999.04
100	250	1000	1000	1997.55
100	250	1000	1000	1993.6
100	250	1000	1000	1990.8
100	250	1000	1000	1983.32
100	250	1000	1000	1950
100	250	1000	1000	1950
100	250	1000	1000	1950
100	250	1000	1000	1900
100	250	1000	1000	1885.28
100	250	1000	1000	1837.5
100	250	1000	1000	1834.89
100	250	1000	1000	1800
100	250	1000	1000	1800
100	250	1000	1000	1800
100	250	1000	1000	1800
100	250	1000	1000	1788.8
100	250	1000	1000	1775
100	250	1000	1000	1773.1
100	250	1000	1000	1750
100	250	1000	1000	1750
100	250	1000	1000	1750
100	250	1000	1000	1750
100	250	1000	1000	1750
100	250	1000	1000	1700
100	250	1000	1000	1700
100	250	1000	1000	1680
100	250	1000	1000	1680
100	250	1000	1000	1680
100	250	1000	1000	1650
100	250	1000	1000	1650
100	250	1000	1000	1650
100	250	1000	1000	1650
100	250	1000	1000	1605.76
100	250	1000	1000	1600
100	250	1000	1000	1600
100	250	1000	1000	1600
100	250	1000	1000	1600
100	250	1000	1000	1561.73
100	250	1000	1000	1550
100	246.39	975	1000	1545
100	246.39	900	1000	1500
100	246.39	900	1000	1500
100	246.38	900	1000	1500
100	246.38	900	1000	1500
100	245	875	1000	1500
100	234	860	1000	1500
100	227	845	1000	1500
100	225	833.33	1000	1500
100	225	824.05	1000	1500
100	225	820.65	1000	1500
100	225	810.85	1000	1500
100	225	800	1000	1500
100	225	800	1000	1500
100	225	800	1000	1500
100	225	800	1000	1500
100	221.89	800	1000	1500
100	220	800	1000	1500
100	220	800	1000	1500
100	220	800	1000	1500
100	215.25	760	1000	1500
100	215	750	1000	1500
100	210	750	1000	1500
100	200.94	750	1000	1500
100	200	750	1000	1500
100	200	750	1000	1500
100	200	750	1000	1500
100	200	750	1000	1500
100	200	750	1000	1500
100	200	750	1000	1500
100	200	750	1000	1500
100	200	750	1000	1500
100	200	750	1000	1500
100	200	750	1000	1500
100	200	750	1000	1500
100	200	750	1000	1500
100	200	750	1000	1500
100	200	750	1000	1500
100	200	750	1000	1500
100	200	750	1000	1500
100	200	750	1000	1500
100	200	750	1000	1500
100	200	750	1000	1500
100	200	750	1000	1500
100	200	750	1000	1500
100	200	741	1000	1500
100	200	700	1000	1500
100	200	700	1000	1500
100	200	700	1000	1500
100	200	700	1000	1500
100	200	700	1000	1500
100	200	700	1000	1500
100	200	700	1000	1500
100	200	700	1000	1500
100	200	700	1000	1500
100	200	700	1000	1500
100	200	700	1000	1500
100	200	675	1000	1500
100	200	667	1000	1500
100	200	665.5	1000	1500
100	200	665.5	1000	1500
100	200	650	1000	1500
100	200	638.9	1000	1500
100	200	638.9	1000	1500
100	200	633	1000	1500
100	200	630	1000	1500
100	200	625	1000	1500
100	200	625	1000	1500
100	200	625	1000	1500
100	200	621.6	1000	1500
100	200	605.8	1000	1500
100	200	600	1000	1500
100	200	600	1000	1500
100	200	600	1000	1500
100	200	600	1000	1500
100	200	600	1000	1500
100	200	600	1000	1500
100	200	600	1000	1500
100	200	600	1000	1500
100	200	600	1000	1500
100	200	600	1000	1500
100	200	600	1000	1500
100	200	600	1000	1500
100	200	600	1000	1500
100	200	600	1000	1500
100	200	600	1000	1500
100	200	555	1000	1500
100	200	550	1000	1500
100	200	550	1000	1500
100	200	546.69	1000	1500
100	200	525	1000	1500
100	200	500	1000	1500
100	200	500	1000	1500
100	200	500	1000	1500
100	200	500	1000	1500
100	200	500	1000	1500
100	200	500	1000	1500
100	200	500	1000	1500
100	200	500	1000	1500
100	200	500	1000	1500
100	200	500	1000	1500
100	200	500	1000	1500
100	200	500	1000	1500
100	200	500	1000	1500
100	200	500	1000	1500
100	200	500	1000	1500
100	200	500	1000	1500
100	200	500	1000	1500
100	200	500	1000	1500
100	200	500	1000	1500
100	200	500	1000	1500
100	200	500	1000	1500
100	200	500	1000	1500
100	200	500	1000	1500
100	200	500	1000	1500
100	200	500	1000	1500
100	200	500	1000	1500
100	200	500	1000	1500
100	200	500	1000	1500
100	200	500	1000	1500
100	200	500	1000	1500
100	200	500	1000	1500
100	200	500	1000	1500
100	200	500	1000	1500
100	200	500	1000	1500
100	200	500	1000	1500
100	200	500	1000	1500
100	200	500	1000	1500
100	200	500	1000	1500
100	200	500	1000	1500
100	200	500	1000	1500
100	200	500	1000	1500
100	200	500	1000	1500
100	200	500	1000	1500
100	200	500	1000	1500
100	200	500	1000	1500
100	200	500	1000	1495.5
100	200	500	1000	1494.18
100	200	500	1000	1447.55
100	200	500	1000	1400
100	200	500	1000	1400
100	200	500	1000	1387
100	200	500	1000	1360
100	200	500	1000	1350
100	200	500	1000	1340
100	200	500	1000	1340
100	200	500	1000	1340
100	200	500	1000	1340
100	200	500	1000	1340
100	200	500	1000	1340
100	200	500	1000	1300
100	200	500	1000	1300
100	200	500	1000	1285
100	200	500	1000	1250
100	200	500	1000	1250
100	200	500	1000	1250
100	200	500	1000	1250
100	200	500	1000	1250
100	200	500	1000	1250
100	200	500	1000	1250
100	200	500	1000	1250
100	200	500	1000	1250
100	200	500	1000	1250
100	200	500	1000	1250
100	200	500	1000	1250
100	200	500	1000	1250
100	200	500	1000	1250
100	200	500	1000	1250
100	200	500	1000	1250
100	200	500	1000	1250
100	200	500	1000	1250
100	200	500	1000	1250
100	200	500	1000	1250
100	200	500	1000	1250
100	200	500	1000	1250
100	200	500	1000	1250
100	200	500	1000	1250
100	200	500	1000	1250
100	200	500	1000	1250
100	200	500	1000	1250
100	200	500	1000	1250
100	198.56	500	1000	1250
100	198.56	500	1000	1250
100	189	500	1000	1250
100	188	500	1000	1250
100	184	500	1000	1246.5
100	180.25	500	1000	1229.8
100	180	500	1000	1227
100	175	500	1000	1225.92
100	175	500	1000	1205
100	175	500	1000	1203.9
100	175	500	1000	1200
100	175	500	1000	1200
100	175	500	1000	1200
100	175	500	1000	1200
100	175	500	1000	1200
100	175	500	1000	1200
100	175	500	1000	1200
100	175	500	1000	1200
100	175	500	1000	1200
100	175	500	1000	1200
100	175	500	1000	1200
100	175	500	1000	1200
100	175	500	1000	1200
100	175	500	1000	1200
100	175	500	1000	1200
100	175	500	1000	1179.09
100	175	500	1000	1171.3
100	175	500	1000	1150
100	175	500	1000	1150
100	175	500	1000	1145.4
100	175	500	1000	1100
100	175	500	1000	1100
100	175	500	1000	1100
100	175	500	1000	1100
100	172.48	500	1000	1100
100	170	500	1000	1100
100	170	500	1000	1100
100	168	500	1000	1100
100	165	500	1000	1084.52
100	165	500	1000	1064.05
100	160	500	1000	1045.01
100	160	500	1000	1044.01
100	160	500	1000	1030
100	160	500	1000	1020.6
100	160	500	1000	1017.88
100	160	500	1000	1014.12
100	160	500	1000	1010
100	151	500	1000	1007.68
100	150	500	1000	1000
100	150	500	1000	1000
100	150	500	1000	1000
100	150	500	1000	1000
100	150	500	1000	1000
100	150	500	1000	1000
100	150	500	1000	1000
100	150	500	1000	1000
100	150	500	1000	1000
100	150	500	1000	1000
100	150	500	1000	1000
100	150	500	1000	1000
100	150	500	1000	1000
100	150	500	1000	1000
100	150	500	1000	1000
100	150	500	1000	1000
100	150	500	1000	1000
100	150	500	1000	1000
100	150	500	1000	1000
100	150	500	1000	1000
100	150	500	1000	1000
100	150	500	1000	1000
100	150	500	1000	1000
100	150	500	1000	1000
100	150	500	1000	1000
100	150	500	1000	1000
100	150	500	1000	1000
100	150	500	1000	1000
100	150	500	1000	1000
100	150	500	1000	1000
100	150	500	1000	1000
100	150	500	1000	1000
100	150	500	1000	1000
100	150	500	1000	1000
100	150	500	1000	1000
100	150	500	1000	1000
100	150	500	1000	1000
100	150	500	1000	1000
100	150	500	1000	1000
100	150	500	1000	1000
100	150	500	1000	1000
100	150	500	1000	1000
100	150	500	1000	1000
100	150	500	1000	1000
100	150	500	1000	1000
100	150	500	1000	1000
100	150	500	1000	1000
100	150	500	1000	1000
100	150	500	1000	1000
100	150	500	1000	1000
100	150	500	1000	1000
100	150	500	1000	1000
100	150	500	1000	1000
100	150	500	1000	1000
100	150	500	1000	1000
100	150	500	1000	1000
100	150	500	1000	1000
100	150	500	1000	1000
100	150	500	1000	1000
100	150	500	1000	1000
100	150	500	1000	1000
100	150	500	1000	1000
100	150	500	1000	1000
100	150	500	1000	1000
100	150	500	1000	1000
100	150	500	1000	1000
100	150	500	1000	1000
90	150	500	1000	1000
87.5	150	500	1000	1000
87.5	150	500	1000	1000
85	150	500	1000	1000
85	150	500	1000	1000
85	150	500	1000	1000
85	150	500	1000	1000
80	150	500	1000	1000
75	150	500	1000	1000
75	150	500	1000	1000
75	150	500	1000	1000
75	150	500	1000	1000
75	150	500	1000	1000
75	150	500	1000	1000
75	150	500	1000	1000
75	150	500	1000	1000
75	150	500	1000	1000
75	150	500	1000	1000
75	150	500	1000	1000
75	150	500	1000	1000
75	150	500	1000	1000
75	150	500	1000	1000
75	150	500	1000	1000
75	150	500	1000	1000
75	150	500	1000	1000
75	150	500	1000	1000
75	150	500	1000	1000
75	150	500	1000	1000
75	150	500	1000	1000
75	150	500	1000	1000
75	150	500	1000	1000
75	150	500	1000	1000
75	150	500	1000	1000
75	150	500	1000	1000
75	150	500	1000	1000
75	150	500	1000	1000
75	150	500	1000	1000
75	150	500	1000	1000
75	150	500	1000	1000
75	150	500	1000	1000
75	150	500	1000	1000
75	150	500	1000	1000
75	150	500	1000	1000
75	150	500	1000	1000
75	150	500	1000	1000
70	150	500	1000	1000
70	150	500	1000	1000
70	150	500	1000	1000
70	150	500	1000	1000
70	150	500	1000	1000
66.67	150	500	1000	1000
65	150	500	1000	1000
65	150	500	1000	1000
63.52	150	500	1000	1000
62.5	150	500	1000	1000
62.5	150	500	1000	1000
62.5	150	500	1000	1000
62.5	150	500	1000	1000
62.5	150	500	1000	1000
62.5	150	500	1000	1000
62.5	150	500	1000	1000
62.5	150	500	1000	1000
62.5	150	500	1000	1000
60	150	500	1000	1000
60	150	500	1000	1000
60	150	500	1000	1000
60	150	500	1000	1000
60	150	500	1000	1000
60	150	500	1000	1000
60	150	500	1000	1000
56	150	500	1000	1000
56	150	500	1000	1000
55.5	150	500	1000	1000
55.5	150	500	1000	1000
55	150	500	1000	1000
55	150	500	1000	1000
53.87	150	500	1000	1000
50	150	500	1000	1000
50	150	500	1000	1000
50	150	500	1000	1000
50	150	500	1000	1000
50	150	500	1000	1000
50	150	500	1000	1000
50	150	500	1000	1000
50	150	500	1000	1000
50	150	500	1000	1000
50	150	500	1000	1000
50	150	500	1000	1000
50	150	500	1000	1000
50	150	500	1000	1000
50	150	500	1000	1000
50	150	500	1000	1000
50	150	500	1000	1000
50	150	500	1000	1000
50	150	500	1000	1000
50	150	500	1000	1000
50	150	500	1000	1000
50	150	500	1000	1000
50	150	500	1000	1000
50	150	500	1000	1000
50	150	500	1000	1000
50	150	500	1000	1000
50	150	500	1000	1000
50	150	500	1000	1000
50	150	500	1000	1000
50	150	500	1000	1000
50	150	500	1000	1000
50	150	500	1000	1000
50	150	500	1000	1000
50	150	500	1000	1000
50	150	500	1000	1000
50	150	500	1000	1000
50	150	500	1000	1000
50	150	500	1000	1000
50	150	500	1000	1000
50	150	500	1000	1000
50	150	500	1000	1000
50	150	500	1000	1000
50	150	500	1000	1000
50	150	500	1000	1000
50	150	500	1000	1000
50	150	500	1000	1000
50	150	500	1000	1000
50	150	500	1000	1000
50	150	500	1000	1000
50	150	500	1000	1000
50	150	500	1000	1000
50	150	500	1000	1000
50	150	500	1000	1000
50	150	500	1000	1000
50	150	500	1000	1000
50	150	500	1000	1000
50	150	500	1000	1000
50	150	500	1000	1000
50	150	500	1000	1000
50	150	500	1000	1000
50	150	500	1000	1000
50	150	500	1000	1000
50	150	500	1000	1000
50	150	500	1000	1000
50	150	500	1000	1000
50	150	500	1000	1000
50	150	500	1000	1000
50	150	500	1000	1000
50	150	500	1000	1000
50	150	500	1000	1000
50	150	500	1000	1000
50	150	500	1000	1000
50	150	500	1000	1000
50	150	500	1000	1000
50	150	500	1000	1000
50	150	500	1000	1000
50	150	500	1000	1000
50	150	500	1000	1000
50	150	500	1000	1000
50	150	500	1000	1000
50	150	500	1000	1000
50	150	500	1000	1000
50	150	500	1000	1000
50	150	500	1000	1000
50	150	500	1000	1000
50	150	500	1000	1000
50	150	500	1000	1000
50	150	500	1000	1000
50	150	500	1000	1000
50	150	500	1000	1000
50	150	500	1000	1000
50	150	500	1000	1000
50	150	500	1000	1000
50	150	500	1000	1000
50	150	500	1000	1000
50	150	500	1000	1000
50	150	500	1000	1000
50	150	500	1000	1000
50	150	500	1000	1000
50	150	500	1000	1000
50	150	500	1000	1000
50	150	500	1000	1000
50	150	500	1000	1000
50	150	500	1000	1000
50	150	500	1000	1000
50	150	500	1000	1000
50	150	500	1000	1000
50	150	500	1000	1000
50	150	500	1000	1000
50	150	500	1000	1000
50	150	500	1000	1000
50	150	500	1000	1000
50	150	500	1000	1000
50	150	500	1000	1000
50	150	500	1000	1000
50	150	500	1000	1000
50	150	500	1000	1000
50	150	500	1000	1000
50	150	500	1000	1000
50	150	500	1000	1000
50	150	500	1000	1000
50	150	500	1000	1000
50	150	500	1000	1000
50	150	500	1000	1000
50	150	500	1000	1000
50	150	500	1000	1000
50	150	500	1000	1000
50	150	500	1000	1000
50	150	500	1000	1000
50	150	500	1000	1000
50	150	500	998.94	1000
50	150	500	997.35	1000
50	150	500	996.25	1000
50	150	500	992.5	1000
50	150	500	988.13	1000
50	150	500	980	1000
50	150	500	980	1000
50	150	500	979.38	1000
50	150	500	962.5	1000
50	150	500	959.25	1000
50	150	500	954.69	1000
50	150	500	950	1000
50	150	500	934	1000
50	150	500	910	1000
50	150	500	910	1000
50	150	500	910	1000
50	150	500	907.81	1000
50	150	500	900	1000
50	150	500	900	1000
50	150	500	900	1000
50	150	500	881.25	1000
50	150	500	874.45	1000
50	150	500	868.66	1000
50	150	500	850	1000
50	150	500	850	1000
50	150	500	850	1000
50	150	500	844	1000
50	150	500	800	1000
50	150	500	800	1000
50	150	500	800	1000
50	150	500	800	1000
50	150	500	800	1000
50	150	500	800	1000
50	150	500	793.74	1000
50	150	500	793.73	1000
50	150	500	784	1000
50	150	500	762.48	1000
50	150	500	750	1000
50	150	500	750	1000
50	150	500	750	1000
50	150	500	750	1000
50	150	500	750	1000
50	150	500	750	1000
50	150	500	750	1000
50	150	500	750	1000
50	150	500	750	1000
50	150	500	750	1000
50	150	500	750	1000
50	150	500	750	1000
50	150	500	750	1000
50	150	500	750	1000
50	150	500	750	1000
50	150	500	750	1000
50	150	500	750	1000
50	150	500	750	1000
50	150	500	750	1000
50	150	500	750	1000
50	150	500	750	1000
50	150	500	750	1000
50	150	500	750	1000
50	150	500	750	1000
50	150	500	750	1000
50	150	500	750	1000
50	150	500	750	1000
50	150	500	720	1000
50	150	500	717.96	1000
50	150	500	713.44	1000
50	150	500	708	1000
50	150	500	700	1000
50	150	500	700	1000
50	150	500	700	1000
50	150	500	700	1000
50	150	499	700	1000
50	150	480	700	1000
50	150	450	700	1000
50	150	450	700	1000
50	150	450	677.97	1000
50	150	450	670	1000
50	150	450	667	1000
50	150	450	667	1000
50	150	450	666	1000
50	150	450	662.04	1000
50	150	450	656.25	1000
50	150	450	650	1000
50	150	440	650	1000
50	150	438	650	1000
50	150	430	635	1000
50	150	430	625	1000
50	150	425	625	1000
50	150	425	625	1000
50	150	425	618	1000
50	150	422.5	614.07	1000
50	150	416.67	614.06	1000
50	150	416.67	614.06	1000
50	150	416.67	602.03	1000
50	150	416.67	600	1000
50	150	416.67	600	1000
50	150	416.67	600	1000
50	150	416.67	600	1000
50	150	416.67	600	1000
50	150	416.67	600	1000
50	150	416.67	600	1000
50	150	416.67	600	1000
50	150	416.63	600	1000
50	150	416.63	600	1000
50	150	415	600	1000
50	150	400.4	600	1000
50	150	400	600	1000
50	150	400	600	1000
50	150	400	600	1000
50	150	400	600	1000
50	150	400	600	1000
50	150	400	600	1000
50	150	400	600	1000
50	150	400	600	1000
50	150	400	600	1000
50	150	400	600	1000
50	150	400	600	1000
50	150	400	600	1000
50	150	400	600	1000
50	150	400	600	1000
50	150	400	600	1000
50	150	400	580	1000
50	150	400	580	1000
50	150	400	575.31	1000
50	150	400	560	1000
50	150	400	556.59	1000
50	150	400	550	1000
50	150	400	550	1000
50	150	400	550	1000
50	150	400	544.31	1000
50	150	400	535	1000
50	150	400	528.25	1000
50	150	400	518.55	1000
50	150	400	510	1000
50	150	400	510	1000
50	150	400	505.12	1000
50	150	400	501.28	1000
50	150	400	500	1000
50	150	400	500	1000
50	150	400	500	1000
50	150	400	500	1000
50	150	400	500	1000
50	150	400	500	1000
50	150	400	500	1000
50	150	400	500	1000
50	150	400	500	1000
50	150	400	500	1000
50	150	400	500	1000
50	150	375	500	1000
50	150	375	500	1000
50	150	375	500	1000
50	150	375	500	1000
50	150	375	500	1000
50	150	375	500	1000
50	150	367	500	1000
50	150	350	500	1000
50	150	350	500	1000
50	150	350	500	1000
50	150	350	500	1000
50	150	350	500	1000
50	150	350	500	1000
50	150	350	500	1000
50	150	350	500	1000
50	150	350	500	1000
50	150	350	500	1000
50	150	350	500	1000
50	150	350	500	1000
50	150	350	500	1000
50	150	350	500	1000
50	150	350	500	1000
50	150	350	500	1000
50	150	350	500	1000
50	150	350	500	1000
50	150	350	500	1000
50	150	350	500	1000
50	150	350	500	1000
50	150	350	500	1000
50	150	350	500	1000
50	150	350	500	1000
50	150	350	500	1000
50	150	350	500	1000
50	150	350	500	1000
50	150	350	500	1000
50	150	350	500	1000
50	150	350	500	1000
50	150	350	500	1000
50	150	350	500	1000
50	150	350	500	1000
50	150	350	500	1000
50	150	349.33	500	1000
50	150	342	500	1000
50	150	335	500	1000
50	150	335	500	1000
50	150	334	500	1000
50	150	333.34	500	1000
50	140	333.34	500	1000
50	140	333.32	500	1000
50	136.32	333	500	1000
50	136.32	332.25	500	1000
50	135	313	500	1000
50	130.4	310.17	500	1000
50	130	304	500	1000
50	130	301	500	1000
50	130	300	500	1000
50	130	300	500	1000
50	130	300	500	1000
50	125	300	500	1000
50	125	300	500	1000
50	125	300	500	1000
50	125	300	500	1000
50	125	300	500	1000
50	125	300	500	1000
50	125	300	500	1000
50	125	300	500	1000
50	125	300	500	1000
50	125	300	500	1000
50	125	300	500	1000
50	125	300	500	1000
50	125	300	500	1000
50	125	300	500	1000
50	125	300	500	1000
50	125	300	500	1000
50	125	300	500	1000
50	125	300	500	1000
50	125	300	500	1000
50	125	300	500	1000
50	125	300	500	1000
50	125	300	500	1000
50	125	300	500	1000
50	125	300	500	1000
50	125	300	500	1000
50	125	300	500	1000
50	125	300	500	1000
50	125	300	500	1000
50	125	300	500	1000
50	125	300	500	1000
50	125	300	500	1000
50	125	300	500	1000
50	125	300	500	1000
50	125	300	500	1000
50	125	300	500	1000
50	125	300	500	1000
50	125	300	500	1000
50	125	300	500	1000
50	125	300	500	1000
50	125	300	500	1000
50	125	300	500	1000
50	125	300	500	1000
50	125	300	500	1000
50	125	300	500	1000
50	125	300	500	1000
50	125	300	500	1000
50	125	300	500	1000
50	125	300	500	1000
50	125	300	500	1000
50	125	300	500	1000
50	125	300	500	1000
50	125	300	500	1000
50	125	300	500	1000
50	125	300	500	1000
50	125	300	500	1000
50	125	300	500	1000
50	125	300	500	1000
50	125	300	500	1000
50	125	300	500	1000
50	125	300	500	1000
50	125	300	500	1000
50	120	300	500	1000
50	120	300	500	1000
50	120	300	500	1000
50	120	300	500	1000
50	120	300	500	1000
50	120	300	500	1000
50	120	300	500	1000
50	115	300	500	1000
50	112.5	300	500	1000
50	112	300	500	1000
50	111.25	300	500	1000
50	110	300	500	1000
50	110	300	500	1000
50	110	300	500	1000
50	107.63	300	500	1000
50	105.25	300	500	1000
50	105	300	500	1000
50	105	300	500	1000
50	104.72	300	500	1000
50	102	300	500	1000
50	101.8	300	500	1000
50	101	300	500	1000
50	100.55	300	500	1000
50	100	300	500	1000
50	100	300	500	1000
50	100	300	500	1000
50	100	300	500	1000
50	100	300	500	1000
50	100	300	500	1000
50	100	300	500	1000
50	100	300	500	1000
50	100	300	500	1000
50	100	300	500	1000
50	100	300	500	1000
50	100	300	500	1000
50	100	300	500	1000
50	100	300	500	1000
50	100	300	500	1000
50	100	300	500	1000
50	100	300	500	1000
50	100	300	500	1000
50	100	300	500	1000
50	100	300	500	1000
50	100	300	500	1000
50	100	300	500	1000
50	100	300	500	1000
50	100	300	500	1000
50	100	300	500	1000
50	100	300	500	1000
50	100	300	500	1000
50	100	300	500	1000
50	100	300	500	1000
50	100	300	500	1000
50	100	300	500	1000
50	100	300	500	1000
50	100	300	500	1000
50	100	300	500	1000
50	100	300	500	1000
50	100	300	500	1000
50	100	300	500	1000
50	100	300	500	1000
50	100	300	500	1000
50	100	300	500	1000
50	100	300	500	1000
50	100	300	500	1000
50	100	300	500	1000
50	100	300	500	1000
50	100	300	500	1000
50	100	300	500	1000
50	100	300	500	1000
50	100	300	500	1000
50	100	300	500	1000
50	100	300	500	1000
50	100	300	500	1000
50	100	300	500	1000
50	100	300	500	1000
50	100	300	500	1000
50	100	300	500	1000
50	100	300	500	1000
50	100	300	500	1000
50	100	300	500	1000
50	100	300	500	1000
50	100	300	500	1000
50	100	300	500	1000
50	100	300	500	1000
50	100	300	500	1000
50	100	300	500	1000
50	100	300	500	1000
50	100	300	500	1000
50	100	300	500	1000
50	100	300	500	1000
50	100	300	500	1000
50	100	300	500	1000
50	100	300	500	1000
50	100	300	500	1000
50	100	300	500	1000
50	100	295.92	500	1000
50	100	295	500	1000
45	100	294.96	500	1000
45	100	293.83	500	1000
45	100	290	500	1000
45	100	289	500	1000
45	100	282.8	500	1000
45	100	279.94	500	1000
42.5	100	275	500	1000
42.5	100	275	500	1000
40	100	262	500	1000
40	100	260	500	1000
40	100	260	500	1000
40	100	260	500	1000
40	100	260	500	1000
40	100	260	500	1000
40	100	260	500	1000
40	100	255	500	1000
40	100	255	500	1000
40	100	250	500	1000
40	100	250	500	1000
40	100	250	500	1000
40	100	250	500	1000
40	100	250	500	1000
40	100	250	500	1000
40	100	250	500	1000
40	100	250	500	1000
40	100	250	500	1000
40	100	250	500	1000
40	100	250	500	1000
40	100	250	500	1000
40	100	250	500	1000
40	100	250	500	1000
40	100	250	500	1000
40	100	250	500	1000
40	100	250	500	1000
40	100	250	500	1000
40	100	250	500	1000
40	100	250	500	1000
40	100	250	500	1000
40	100	250	500	1000
40	100	250	500	1000
40	100	250	500	1000
40	100	250	500	1000
40	100	250	500	1000
40	100	250	500	1000
40	100	250	500	1000
40	100	250	500	1000
37.5	100	250	500	1000
37.5	100	250	500	1000
37.5	100	250	500	1000
37.5	100	250	500	1000
37.5	100	250	500	1000
37.5	100	250	500	1000
37.5	100	250	500	1000
37.5	100	250	500	1000
37.5	100	250	500	1000
37.5	100	250	500	1000
37.5	100	250	500	1000
37.5	100	250	500	1000
37.5	100	250	500	1000
37.5	100	250	500	1000
37.5	100	250	500	1000
37.5	100	250	500	1000
37.5	100	250	500	1000
37.5	100	250	500	999.92
37.5	100	250	500	999
37.5	100	250	500	991.44
35	100	250	500	990
35	100	250	500	975
35	100	250	500	973.91
35	100	250	500	972.63
35	100	250	500	950
35	100	250	500	947.38
35	100	250	500	925.65
35	100	250	500	909.25
35	100	250	500	900
35	100	250	500	900
35	100	250	500	874.5
35	100	250	500	870.81
35	100	250	500	853.78
35	100	250	500	850
35	100	250	500	834
35	100	250	500	830.46
35	100	250	500	818.38
35	100	250	500	800
35	100	250	500	800
35	100	250	500	800
35	100	250	500	800
35	100	250	500	800
35	100	250	500	800
35	100	250	500	800
35	100	250	500	800
35	100	250	500	800
35	100	250	500	800
35	100	250	500	800
35	100	250	500	800
35	100	250	500	800
35	100	250	500	800
35	100	250	500	800
35	100	250	500	800
35	100	250	500	800
35	100	250	500	770
35	100	250	500	765
35	100	250	500	765
35	100	250	500	764.35
35	100	250	500	750
35	100	250	500	750
35	100	250	500	750
35	100	250	500	750
35	100	250	500	750
35	100	250	500	750
35	100	250	500	750
35	100	250	500	750
35	100	250	500	750
35	100	250	500	750
35	100	250	500	750
34	100	250	500	750
32.5	100	250	500	750
31	100	250	500	750
30	100	250	500	750
30	100	250	500	750
30	100	250	500	750
30	100	250	500	750
30	100	250	500	750
30	100	250	500	750
30	100	250	500	750
30	100	250	500	750
30	100	250	500	750
30	100	250	500	750
30	100	250	500	750
30	100	250	500	750
30	100	250	500	750
30	100	250	500	750
30	100	250	500	750
30	100	250	500	750
30	100	250	500	750
30	100	250	500	750
30	100	250	500	750
30	100	250	500	750
30	100	250	500	750
30	100	250	500	747.33
30	100	250	500	738.81
30	100	250	500	735.06
30	100	250	500	720.99
30	100	250	500	715
30	100	250	500	715
30	100	250	500	715
30	100	250	500	715
30	100	250	500	715
30	100	250	500	715
30	100	250	500	710
30	100	250	500	700
30	100	250	500	700
30	100	250	500	700
30	100	250	500	700
30	100	250	500	700
30	100	250	500	700
30	100	250	500	700
30	100	250	500	700
30	100	250	500	698
30	100	250	500	689.1
30	100	250	500	666.98
30	100	250	500	666.67
30	100	250	500	666.64
30	100	250	500	655.3
30	100	250	500	650.68
30	100	250	500	650
30	100	250	500	650
30	100	250	500	650
30	100	250	500	650
30	100	250	500	650
30	100	250	500	650
30	100	250	500	650
30	100	250	500	642.42
30	100	250	500	640
30	100	250	500	640
30	100	250	500	640
30	100	250	500	640
30	100	250	500	625
30	100	250	500	625
30	100	250	500	625
30	100	250	500	625
30	100	250	500	625
30	100	250	500	625
30	100	250	500	625
30	100	250	500	625
30	100	250	500	624.15
30	100	250	500	609.2
30	100	250	500	609.2
30	100	250	500	609.2
30	100	250	500	609.2
30	100	250	500	609.2
30	100	250	500	608.92
30	100	250	500	600
30	100	250	500	600
30	100	250	500	600
30	100	250	500	600
30	100	250	500	600
30	100	250	500	600
30	100	250	500	600
30	100	250	500	600
30	100	250	500	600
30	100	250	500	600
30	100	250	500	600
30	100	250	500	600
30	100	250	500	600
30	100	250	500	600
30	100	250	500	600
30	100	250	500	600
30	100	250	500	600
30	100	250	500	600
30	100	250	500	600
30	100	250	500	600
30	100	250	500	600
30	100	250	500	600
30	100	250	500	600
30	100	250	500	600
30	100	250	500	600
30	100	250	500	600
27.5	100	250	500	600
27.5	100	250	500	600
27.5	100	250	500	600
27.5	100	250	500	600
27	100	250	500	600
27	100	250	500	600
27	100	250	500	593
26	100	250	500	593
26	100	250	500	581.9
25	100	250	500	580
25	100	250	500	579.76
25	100	250	500	579.76
25	100	250	500	575
25	100	250	500	565
25	100	250	500	563.44
25	100	250	500	550
25	100	250	500	550
25	100	250	500	550
25	100	250	500	550
25	100	250	500	550
25	100	250	500	550
25	100	250	500	550
25	100	250	500	550
25	100	250	500	545
25	100	250	500	540
25	100	250	500	533.5
25	100	250	500	532.31
25	100	250	500	520
25	100	250	500	520
25	100	250	500	510
25	100	250	500	501
25	100	250	500	501
25	100	250	500	500
25	100	250	500	500
25	100	250	500	500
25	100	250	500	500
25	100	250	500	500
25	100	250	500	500
25	100	250	500	500
25	100	250	500	500
25	100	250	500	500
25	100	250	500	500
25	100	250	500	500
25	100	250	500	500
25	100	250	500	500
25	100	250	500	500
25	100	250	500	500
25	100	250	500	500
25	100	250	500	500
25	100	250	500	500
25	100	250	500	500
25	100	250	500	500
25	100	250	500	500
25	100	250	500	500
25	100	250	500	500
25	100	250	500	500
25	100	250	500	500
25	100	250	500	500
25	100	250	500	500
25	100	250	500	500
25	100	250	500	500
25	100	250	500	500
25	100	250	500	500
[truncated: 29,245 more rows]
