# Supplementary material for: Collective Philanthropy: Describing and Modeling the Ecology of Giving
Source: PLoS One. 2014 Jul 1;9(7):e98876. doi: 10.1371/journal.pone.0098876 (PMC4077655; doi:10.1371/journal.pone.0098876)
Supplement: Dataset S1 — (ZIP) [file pone.0098876.s003.zip › data/share/NonprofitData-echo.csv]

2005	2006	2007	2008	2009
20060.00	20000.00	20000.00	20000.00	20000.00
25000.00	25000.00	25000.00	20000.00	10000.00
14555.00	20000.00	20000.00	10000.00	10000.00
10000.00	20000.00	5000.00	10000.00	6000.00
10000.00	11435.75	2850.00	5000.00	5000.00
5000.00	5000.00	2800.00	2166.45	5000.00
4500.00	2000.00	2500.00	2050.00	3500.00
2000.00	2000.00	2500.00	2000.00	2503.00
2000.00	1500.00	2000.00	2000.00	2100.00
1100.00	1500.00	1987.42	2000.00	2000.00
1060.00	1017.07	1500.00	2000.00	1560.00
1040.82	1000.00	1500.00	2000.00	1100.00
1022.72	1000.00	1500.00	2000.00	1000.00
1013.27	1000.00	1045.72	1750.00	1000.00
1000.00	1000.00	1000.00	1500.00	1000.00
1000.00	1000.00	1000.00	1500.00	1000.00
1000.00	1000.00	1000.00	1500.00	1000.00
1000.00	1000.00	1000.00	1200.00	1000.00
1000.00	1000.00	1000.00	1041.60	1000.00
1000.00	1000.00	1000.00	1000.00	1000.00
1000.00	1000.00	1000.00	1000.00	1000.00
1000.00	1000.00	1000.00	1000.00	1000.00
1000.00	1000.00	1000.00	1000.00	1000.00
1000.00	1000.00	1000.00	1000.00	1000.00
1000.00	1000.00	1000.00	1000.00	1000.00
1000.00	1000.00	1000.00	1000.00	1000.00
1000.00	1000.00	1000.00	1000.00	1000.00
1000.00	1000.00	1000.00	1000.00	1000.00
1000.00	1000.00	1000.00	1000.00	1000.00
1000.00	1000.00	1000.00	1000.00	1000.00
1000.00	1000.00	1000.00	1000.00	501.00
1000.00	1000.00	1000.00	1000.00	500.00
1000.00	930.00	1000.00	1000.00	500.00
1000.00	725.00	1000.00	1000.00	500.00
1000.00	711.00	1000.00	1000.00	500.00
1000.00	600.00	1000.00	1000.00	500.00
1000.00	500.00	1000.00	1000.00	500.00
972.00	500.00	625.00	1000.00	500.00
600.00	500.00	500.00	1000.00	500.00
585.00	500.00	500.00	1000.00	500.00
500.00	500.00	500.00	1000.00	500.00
500.00	500.00	500.00	1000.00	500.00
500.00	500.00	500.00	1000.00	400.00
500.00	500.00	500.00	1000.00	371.00
500.00	500.00	500.00	500.00	316.00
500.00	500.00	500.00	500.00	300.00
459.50	500.00	500.00	500.00	250.00
400.00	500.00	500.00	500.00	250.00
400.00	500.00	500.00	500.00	250.00
300.00	500.00	399.07	500.00	250.00
250.00	500.00	334.00	500.00	250.00
250.00	300.00	333.00	400.00	250.00
250.00	280.00	333.00	334.00	250.00
250.00	250.00	300.00	333.00	250.00
250.00	250.00	300.00	333.00	250.00
250.00	250.00	300.00	300.00	250.00
250.00	250.00	300.00	300.00	250.00
200.00	250.00	300.00	300.00	200.00
200.00	250.00	300.00	261.24	200.00
200.00	250.00	250.00	250.00	150.00
200.00	250.00	250.00	250.00	150.00
200.00	250.00	250.00	250.00	150.00
200.00	250.00	250.00	250.00	150.00
175.00	250.00	250.00	250.00	141.00
150.00	250.00	250.00	250.00	125.00
150.00	250.00	250.00	250.00	117.00
150.00	250.00	250.00	250.00	100.00
150.00	250.00	250.00	250.00	100.00
140.00	250.00	250.00	250.00	100.00
125.00	250.00	250.00	250.00	100.00
125.00	250.00	250.00	250.00	100.00
101.00	250.00	250.00	250.00	100.00
101.00	250.00	250.00	250.00	100.00
101.00	250.00	250.00	250.00	100.00
100.00	250.00	250.00	250.00	100.00
100.00	210.00	250.00	200.00	100.00
100.00	200.00	250.00	200.00	100.00
100.00	200.00	250.00	150.00	100.00
100.00	200.00	222.00	150.00	100.00
100.00	200.00	200.00	150.00	100.00
100.00	200.00	200.00	150.00	100.00
100.00	200.00	134.00	100.00	100.00
100.00	153.50	125.00	100.00	100.00
100.00	125.00	100.00	100.00	100.00
100.00	110.00	100.00	100.00	100.00
100.00	110.00	100.00	100.00	100.00
100.00	100.00	100.00	100.00	100.00
100.00	100.00	100.00	100.00	100.00
100.00	100.00	100.00	100.00	75.00
100.00	100.00	100.00	100.00	75.00
100.00	100.00	100.00	100.00	72.00
100.00	100.00	100.00	100.00	54.00
100.00	100.00	100.00	100.00	53.00
100.00	100.00	100.00	100.00	53.00
100.00	100.00	100.00	100.00	53.00
100.00	100.00	100.00	100.00	50.00
100.00	100.00	100.00	100.00	50.00
100.00	100.00	100.00	100.00	50.00
100.00	100.00	100.00	100.00	50.00
100.00	100.00	100.00	100.00	50.00
100.00	100.00	100.00	100.00	50.00
100.00	100.00	100.00	100.00	50.00
100.00	100.00	100.00	100.00	50.00
80.00	100.00	100.00	100.00	50.00
75.00	100.00	100.00	60.00	50.00
75.00	100.00	75.00	50.00	50.00
60.00	100.00	75.00	50.00	50.00
50.00	100.00	75.00	50.00	50.00
50.00	100.00	60.00	50.00	50.00
50.00	80.00	50.00	50.00	50.00
50.00	75.00	50.00	50.00	50.00
50.00	72.00	50.00	50.00	50.00
50.00	60.00	50.00	50.00	50.00
50.00	50.00	50.00	50.00	50.00
50.00	50.00	50.00	50.00	50.00
50.00	50.00	50.00	50.00	50.00
50.00	50.00	50.00	40.00	50.00
50.00	50.00	50.00	30.00	50.00
50.00	50.00	50.00	30.00	35.00
50.00	50.00	50.00	25.00	30.00
50.00	50.00	50.00	25.00	25.00
50.00	50.00	50.00	25.00	25.00
50.00	50.00	50.00	25.00	25.00
50.00	50.00	50.00	25.00	25.00
47.00	50.00	50.00	25.00	25.00
25.00	50.00	50.00	25.00	25.00
25.00	50.00	35.00	25.00	25.00
25.00	50.00	30.00	25.00	25.00
25.00	50.00	30.00	25.00	25.00
25.00	50.00	27.00	25.00	25.00
25.00	40.00	25.00	25.00	25.00
25.00	37.50	25.00	25.00	25.00
25.00	30.00	25.00	25.00	25.00
25.00	30.00	25.00	25.00	25.00
25.00	30.00	25.00	25.00	25.00
25.00	30.00	25.00	0.00	25.00
15.00	25.00	25.00	0.00	25.00
10.00	25.00	25.00	0.00	25.00
10.00	25.00	25.00	0.00	25.00
5.00	25.00	5.00	0.00	25.00
0.00	25.00	0.00	0.00	25.00
0.00	25.00	0.00	0.00	25.00
0.00	25.00	0.00	0.00	25.00
0.00	25.00	0.00	0.00	25.00
0.00	25.00	0.00	0.00	25.00
0.00	25.00	0.00	0.00	25.00
0.00	25.00	0.00	0.00	25.00
0.00	25.00	0.00	0.00	20.00
0.00	25.00	0.00	0.00	20.00
0.00	25.00	0.00	0.00	10.00
0.00	25.00	0.00	0.00	10.00
0.00	25.00	0.00	0.00	10.00
0.00	25.00	0.00	0.00	0.00
0.00	25.00	0.00	0.00	0.00
0.00	25.00	0.00	0.00	0.00
0.00	25.00	0.00	0.00	0.00
0.00	25.00	0.00	0.00	0.00
0.00	25.00	0.00	0.00	0.00
0.00	25.00	0.00	0.00	0.00
0.00	10.00	0.00	0.00	0.00
0.00	10.00	0.00	0.00	0.00
0.00	0.00	0.00	0.00	0.00
0.00	0.00	0.00	0.00	0.00
0.00	0.00	0.00	0.00	0.00
0.00	0.00	0.00	0.00	0.00
0.00	0.00	0.00	0.00	0.00
0.00	0.00	0.00	0.00	0.00
0.00	0.00	0.00	0.00	0.00
0.00	0.00	0.00	0.00	0.00
0.00	0.00	0.00	0.00	0.00
0.00	0.00	0.00	0.00	0.00
0.00	0.00	0.00	0.00	0.00
0.00	0.00	0.00	0.00	0.00
0.00	0.00	0.00	0.00	0.00
0.00	0.00	0.00	0.00	0.00
0.00	0.00	0.00	0.00	0.00
0.00	0.00	0.00	0.00	0.00
0.00	0.00	0.00	0.00	0.00
0.00	0.00	0.00	0.00	0.00
0.00	0.00	0.00	0.00	0.00
0.00	0.00	0.00	0.00	0.00
0.00	0.00	0.00	0.00	0.00
0.00	0.00	0.00	0.00	0.00
0.00	0.00	0.00	0.00	0.00
0.00	0.00	0.00	0.00	0.00
0.00	0.00	0.00	0.00	0.00
0.00	0.00	0.00	0.00	0.00
0.00	0.00	0.00	0.00	0.00
0.00	0.00	0.00	0.00	0.00
0.00	0.00	0.00	0.00	0.00
0.00	0.00	0.00	0.00	0.00
0.00	0.00	0.00	0.00	0.00
0.00	0.00	0.00	0.00	0.00
0.00	0.00	0.00	0.00	0.00
0.00	0.00	0.00	0.00	0.00
0.00	0.00	0.00	0.00	0.00
0.00	0.00	0.00	0.00	0.00
0.00	0.00	0.00	0.00	0.00
0.00	0.00	0.00	0.00	0.00
0.00	0.00	0.00	0.00	0.00
0.00	0.00	0.00	0.00	0.00
0.00	0.00	0.00	0.00	0.00
0.00	0.00	0.00	0.00	0.00
0.00	0.00	0.00	0.00	0.00
0.00	0.00	0.00	0.00	0.00
0.00	0.00	0.00	0.00	0.00
0.00	0.00	0.00	0.00	0.00
0.00	0.00	0.00	0.00	0.00
0.00	0.00	0.00	0.00	0.00
0.00	0.00	0.00	0.00	0.00
0.00	0.00	0.00	0.00	0.00
0.00	0.00	0.00	0.00	0.00
0.00	0.00	0.00	0.00	0.00
0.00	0.00	0.00	0.00	0.00
0.00	0.00	0.00	0.00	0.00
0.00	0.00	0.00	0.00	0.00
0.00	0.00	0.00	0.00	0.00
0.00	0.00	0.00	0.00	0.00
0.00	0.00	0.00	0.00	0.00
0.00	0.00	0.00	0.00	0.00
0.00	0.00	0.00	0.00	0.00
0.00	0.00	0.00	0.00	0.00
0.00	0.00	0.00	0.00	0.00
0.00	0.00	0.00	0.00	0.00
0.00	0.00	0.00	0.00	0.00
0.00	0.00	0.00	0.00	0.00
0.00	0.00	0.00	0.00	0.00
0.00	0.00	0.00	0.00	0.00
0.00	0.00	0.00	0.00	0.00
0.00	0.00	0.00	0.00	0.00
0.00	0.00	0.00	0.00	0.00
0.00	0.00	0.00	0.00	0.00
0.00	0.00	0.00	0.00	0.00
0.00	0.00	0.00	0.00	0.00
0.00	0.00	0.00	0.00	0.00
0.00	0.00	0.00	0.00	0.00
0.00	0.00	0.00	0.00	0.00
0.00	0.00	0.00	0.00	0.00
0.00	0.00	0.00	0.00	0.00
0.00	0.00	0.00	0.00	0.00
0.00	0.00	0.00	0.00	0.00
0.00	0.00	0.00	0.00	0.00
0.00	0.00	0.00	0.00	0.00
0.00	0.00	0.00	0.00	0.00
0.00	0.00	0.00	0.00	0.00
0.00	0.00	0.00	0.00	0.00
0.00	0.00	0.00	0.00	0.00
0.00	0.00	0.00	0.00	0.00
0.00	0.00	0.00	0.00	0.00
0.00	0.00	0.00	0.00	0.00
0.00	0.00	0.00	0.00	0.00
0.00	0.00	0.00	0.00	0.00
0.00	0.00	0.00	0.00	0.00
0.00	0.00	0.00	0.00	0.00
0.00	0.00	0.00	0.00	0.00
0.00	0.00	0.00	0.00	0.00
0.00	0.00	0.00	0.00	0.00
0.00	0.00	0.00	0.00	0.00
0.00	0.00	0.00	0.00	0.00
0.00	0.00	0.00	0.00	0.00
0.00	0.00	0.00	0.00	0.00
0.00	0.00	0.00	0.00	0.00
0.00	0.00	0.00	0.00	0.00
0.00	0.00	0.00	0.00	0.00
0.00	0.00	0.00	0.00	0.00
0.00	0.00	0.00	0.00	0.00
0.00	0.00	0.00	0.00	0.00
0.00	0.00	0.00	0.00	0.00
0.00	0.00	0.00	0.00	0.00
0.00	0.00	0.00	0.00	0.00
0.00	0.00	0.00	0.00	0.00
0.00	0.00	0.00	0.00	0.00
0.00	0.00	0.00	0.00	0.00
0.00	0.00	0.00	0.00	0.00
0.00	0.00	0.00	0.00	0.00
0.00	0.00	0.00	0.00	0.00
0.00	0.00	0.00	0.00	0.00
0.00	0.00	0.00	0.00	0.00
0.00	0.00	0.00	0.00	0.00
0.00	0.00	0.00	0.00	0.00
0.00	0.00	0.00	0.00	0.00
0.00	0.00	0.00	0.00	0.00
0.00	0.00	0.00	0.00	0.00
0.00	0.00	0.00	0.00	0.00
0.00	0.00	0.00	0.00	0.00
0.00	0.00	0.00	0.00	0.00
0.00	0.00	0.00	0.00	0.00
0.00	0.00	0.00	0.00	0.00
0.00	0.00	0.00	0.00	0.00
0.00	0.00	0.00	0.00	0.00
0.00	0.00	0.00	0.00	0.00
0.00	0.00	0.00	0.00	0.00
0.00	0.00	0.00	0.00	0.00
0.00	0.00	0.00	0.00	0.00
0.00	0.00	0.00	0.00	0.00
0.00	0.00	0.00	0.00	0.00
0.00	0.00	0.00	0.00	0.00
0.00	0.00	0.00	0.00	0.00
0.00	0.00	0.00	0.00	0.00
0.00	0.00	0.00	0.00	0.00
0.00	0.00	0.00	0.00	0.00
0.00	0.00	0.00	0.00	0.00
0.00	0.00	0.00	0.00	0.00
0.00	0.00	0.00	0.00	0.00
0.00	0.00	0.00	0.00	0.00
0.00	0.00	0.00	0.00	0.00
0.00	0.00	0.00	0.00	0.00
0.00	0.00	0.00	0.00	0.00
0.00	0.00	0.00	0.00	0.00
0.00	0.00	0.00	0.00	0.00
0.00	0.00	0.00	0.00	0.00
0.00	0.00	0.00	0.00	0.00
0.00	0.00	0.00	0.00	0.00
0.00	0.00	0.00	0.00	0.00
0.00	0.00	0.00	0.00	0.00
0.00	0.00	0.00	0.00	0.00
0.00	0.00	0.00	0.00	0.00
0.00	0.00	0.00	0.00	0.00
0.00	0.00	0.00	0.00	0.00
0.00	0.00	0.00	0.00	0.00
0.00	0.00	0.00	0.00	0.00
0.00	0.00	0.00	0.00	0.00
0.00	0.00	0.00	0.00	0.00
0.00	0.00	0.00	0.00	0.00
0.00	0.00	0.00	0.00	0.00
0.00	0.00	0.00	0.00	0.00
0.00	0.00	0.00	0.00	0.00
0.00	0.00	0.00	0.00	0.00
0.00	0.00	0.00	0.00	0.00
0.00	0.00	0.00	0.00	0.00
0.00	0.00	0.00	0.00	0.00
0.00	0.00	0.00	0.00	0.00
0.00	0.00	0.00	0.00	0.00
0.00	0.00	0.00	0.00	0.00
0.00	0.00	0.00	0.00	0.00
0.00	0.00	0.00	0.00	0.00
0.00	0.00	0.00	0.00	0.00
0.00	0.00	0.00	0.00	0.00
0.00	0.00	0.00	0.00	0.00
0.00	0.00	0.00	0.00	0.00
0.00	0.00	0.00	0.00	0.00
0.00	0.00	0.00	0.00	0.00
0.00	0.00	0.00	0.00	0.00
0.00	0.00	0.00	0.00	0.00
0.00	0.00	0.00	0.00	0.00
0.00	0.00	0.00	0.00	0.00
0.00	0.00	0.00	0.00	0.00
0.00	0.00	0.00	0.00	0.00
0.00	0.00	0.00	0.00	0.00
0.00	0.00	0.00	0.00	0.00
0.00	0.00	0.00	0.00	0.00
0.00	0.00	0.00	0.00	0.00
0.00	0.00	0.00	0.00	0.00
0.00	0.00	0.00	0.00	0.00
0.00	0.00	0.00	0.00	0.00
0.00	0.00	0.00	0.00	0.00
0.00	0.00	0.00	0.00	0.00
0.00	0.00	0.00	0.00	0.00
0.00	0.00	0.00	0.00	0.00
0.00	0.00	0.00	0.00	0.00
0.00	0.00	0.00	0.00	0.00
0.00	0.00	0.00	0.00	0.00
0.00	0.00	0.00	0.00	0.00
0.00	0.00	0.00	0.00	0.00
0.00	0.00	0.00	0.00	0.00
0.00	0.00	0.00	0.00	0.00
0.00	0.00	0.00	0.00	0.00
0.00	0.00	0.00	0.00	0.00
0.00	0.00	0.00	0.00	0.00
0.00	0.00	0.00	0.00	0.00
0.00	0.00	0.00	0.00	0.00
0.00	0.00	0.00	0.00	0.00
0.00	0.00	0.00	0.00	0.00
0.00	0.00	0.00	0.00	0.00
0.00	0.00	0.00	0.00	0.00
0.00	0.00	0.00	0.00	0.00
0.00	0.00	0.00	0.00	0.00
