# Supplementary material for: Collective Philanthropy: Describing and Modeling the Ecology of Giving
Source: PLoS One. 2014 Jul 1;9(7):e98876. doi: 10.1371/journal.pone.0098876 (PMC4077655; doi:10.1371/journal.pone.0098876)
Supplement: Dataset S1 — (ZIP) [file pone.0098876.s003.zip › data/share/NonprofitData-flynntheater.csv]

2006	2007	2008	2009	2010
65064.80	60000.00	27500.00	40000.00	70000.00
15000.00	35000.00	15000.00	26000.00	25000.00
11026.23	24777.30	14944.55	12000.00	11000.00
10000.00	24003.00	12500.00	10500.00	10000.00
9858.28	11000.00	10582.16	10000.00	10000.00
8500.00	10782.60	10200.00	10000.00	8000.00
8500.00	10150.00	10000.00	10000.00	7500.00
5628.00	10000.00	8500.00	8000.00	6050.75
5500.00	8000.00	8000.00	6000.00	6000.00
5195.00	7500.00	7500.00	6000.00	5500.00
5000.00	5584.80	5500.00	5500.00	5100.00
5000.00	5000.00	5500.00	5203.70	5051.38
5000.00	5000.00	5500.00	5100.00	5037.77
5000.00	5000.00	5000.00	5000.00	5025.20
5000.00	4941.45	5000.00	5000.00	5020.00
5000.00	4500.00	5000.00	5000.00	5000.00
4750.00	4000.00	5000.00	5000.00	5000.00
4500.00	4000.00	5000.00	4500.00	5000.00
4500.00	3500.00	5000.00	4000.00	4100.00
3500.00	3500.00	4598.08	3600.00	4000.00
3000.00	3040.10	4000.00	3600.00	3500.00
3000.00	3000.00	4000.00	3500.00	3500.00
3000.00	3000.00	3500.00	3335.00	3500.00
3000.00	2790.10	3189.75	3000.00	3340.00
3000.00	2739.92	3069.04	2900.00	3000.00
2750.00	2650.00	3000.00	2650.00	3000.00
2600.00	2595.40	3000.00	2533.69	3000.00
2600.00	2590.50	2700.00	2509.92	3000.00
2520.72	2581.60	2700.00	2500.01	2950.00
2500.00	2530.11	2700.00	2500.00	2650.00
2500.00	2500.00	2686.33	2500.00	2500.00
2500.00	2500.00	2600.00	2500.00	2500.00
2500.00	2500.00	2545.00	2500.00	2500.00
2500.00	2500.00	2505.40	2500.00	2500.00
2500.00	2500.00	2500.00	2500.00	2500.00
2500.00	2500.00	2500.00	2500.00	2500.00
2500.00	2500.00	2500.00	2500.00	2500.00
2500.00	2400.00	2500.00	2500.00	2500.00
2500.00	2137.84	2500.00	2500.00	2500.00
2000.00	2121.60	2500.00	2000.00	2500.00
2000.00	2100.00	2500.00	2000.00	2500.00
2000.00	2000.00	2500.00	2000.00	2500.00
2000.00	2000.00	2500.00	2000.00	2500.00
2000.00	2000.00	2500.00	2000.00	2500.00
1933.31	1650.00	2100.00	2000.00	2350.00
1650.00	1595.40	2100.00	1911.10	2110.96
1500.00	1561.00	2078.20	1600.00	2079.76
1500.00	1553.50	2000.00	1500.00	2000.00
1500.00	1545.00	2000.00	1500.00	2000.00
1500.00	1543.80	2000.00	1500.00	2000.00
1500.00	1500.00	2000.00	1500.00	2000.00
1500.00	1500.00	1833.41	1500.00	2000.00
1500.00	1500.00	1600.00	1500.00	1750.00
1500.00	1500.00	1507.48	1500.00	1650.00
1347.50	1500.00	1500.00	1500.00	1544.11
1300.00	1500.00	1500.00	1500.00	1504.22
1260.00	1500.00	1500.00	1500.00	1500.00
1250.00	1500.00	1500.00	1500.00	1500.00
1250.00	1500.00	1500.00	1466.69	1500.00
1250.00	1425.00	1500.00	1300.00	1500.00
1250.00	1360.20	1500.00	1250.00	1500.00
1200.00	1250.00	1500.00	1227.40	1500.00
1150.00	1250.00	1500.00	1200.00	1500.00
1126.82	1200.00	1500.00	1150.00	1500.00
1100.00	1200.00	1500.00	1121.37	1500.00
1100.00	1137.00	1438.59	1119.65	1500.00
1066.39	1112.50	1400.00	1111.11	1350.00
1040.00	1090.10	1250.00	1100.00	1295.50
1040.00	1090.10	1250.00	1067.18	1294.43
1023.96	1052.54	1250.00	1058.72	1250.00
1017.80	1049.60	1250.00	1038.05	1250.00
1007.93	1042.00	1250.00	1018.70	1250.00
1004.38	1035.05	1225.00	1010.00	1250.00
1000.00	1027.11	1205.75	1009.70	1200.00
1000.00	1021.68	1200.00	1000.00	1200.00
1000.00	1020.80	1200.00	1000.00	1200.00
1000.00	1011.40	1111.11	1000.00	1147.37
1000.00	1000.00	1100.00	1000.00	1111.00
1000.00	1000.00	1100.00	1000.00	1100.00
1000.00	1000.00	1100.00	1000.00	1064.93
1000.00	1000.00	1095.23	1000.00	1027.95
1000.00	1000.00	1064.12	1000.00	1022.47
1000.00	1000.00	1054.70	1000.00	1003.86
1000.00	1000.00	1050.00	1000.00	1000.08
1000.00	1000.00	1002.27	1000.00	1000.00
1000.00	1000.00	1001.20	1000.00	1000.00
1000.00	1000.00	1000.00	1000.00	1000.00
1000.00	1000.00	1000.00	1000.00	1000.00
1000.00	1000.00	1000.00	1000.00	1000.00
1000.00	1000.00	1000.00	1000.00	1000.00
1000.00	1000.00	1000.00	1000.00	1000.00
1000.00	1000.00	1000.00	1000.00	1000.00
1000.00	1000.00	1000.00	1000.00	1000.00
1000.00	1000.00	1000.00	1000.00	1000.00
1000.00	1000.00	1000.00	1000.00	1000.00
1000.00	1000.00	1000.00	1000.00	1000.00
1000.00	1000.00	1000.00	1000.00	1000.00
1000.00	1000.00	1000.00	1000.00	1000.00
1000.00	1000.00	1000.00	1000.00	1000.00
1000.00	1000.00	1000.00	1000.00	1000.00
1000.00	1000.00	1000.00	1000.00	1000.00
1000.00	1000.00	1000.00	1000.00	1000.00
1000.00	1000.00	1000.00	1000.00	1000.00
1000.00	1000.00	1000.00	1000.00	1000.00
1000.00	1000.00	1000.00	1000.00	1000.00
1000.00	1000.00	1000.00	1000.00	1000.00
1000.00	1000.00	1000.00	1000.00	1000.00
1000.00	1000.00	1000.00	1000.00	1000.00
1000.00	1000.00	1000.00	1000.00	1000.00
1000.00	1000.00	1000.00	1000.00	1000.00
1000.00	1000.00	1000.00	1000.00	1000.00
1000.00	1000.00	1000.00	1000.00	1000.00
1000.00	1000.00	1000.00	1000.00	1000.00
1000.00	1000.00	1000.00	1000.00	1000.00
1000.00	1000.00	1000.00	1000.00	1000.00
1000.00	1000.00	1000.00	1000.00	1000.00
1000.00	1000.00	1000.00	1000.00	1000.00
1000.00	1000.00	1000.00	1000.00	1000.00
1000.00	1000.00	1000.00	1000.00	1000.00
1000.00	1000.00	1000.00	1000.00	1000.00
1000.00	1000.00	1000.00	1000.00	1000.00
998.00	1000.00	1000.00	800.00	1000.00
950.00	1000.00	1000.00	750.00	1000.00
750.00	1000.00	1000.00	750.00	1000.00
700.00	1000.00	1000.00	750.00	1000.00
700.00	1000.00	1000.00	750.00	1000.00
669.40	800.00	1000.00	726.40	1000.00
600.00	750.00	1000.00	650.00	1000.00
600.00	750.00	1000.00	650.00	1000.00
600.00	675.40	1000.00	600.00	1000.00
600.00	650.00	1000.00	600.00	1000.00
598.50	610.70	1000.00	600.00	1000.00
573.10	550.00	1000.00	500.00	1000.00
550.00	550.00	1000.00	500.00	1000.00
525.00	550.00	1000.00	500.00	1000.00
519.20	550.00	1000.00	500.00	1000.00
515.00	517.00	800.00	500.00	1000.00
500.00	500.00	750.00	500.00	750.08
500.00	500.00	750.00	500.00	750.00
500.00	500.00	700.00	500.00	750.00
500.00	500.00	600.00	500.00	750.00
500.00	500.00	593.45	500.00	750.00
500.00	500.00	567.80	500.00	750.00
500.00	500.00	550.00	500.00	750.00
500.00	500.00	550.00	500.00	750.00
500.00	500.00	536.30	500.00	750.00
500.00	500.00	500.00	500.00	600.00
500.00	500.00	500.00	500.00	550.00
500.00	500.00	500.00	500.00	550.00
500.00	500.00	500.00	500.00	550.00
500.00	500.00	500.00	500.00	509.36
500.00	500.00	500.00	500.00	500.00
500.00	500.00	500.00	500.00	500.00
500.00	500.00	500.00	500.00	500.00
500.00	500.00	500.00	500.00	500.00
500.00	500.00	500.00	500.00	500.00
500.00	500.00	500.00	500.00	500.00
500.00	500.00	500.00	500.00	500.00
500.00	500.00	500.00	500.00	500.00
500.00	500.00	500.00	500.00	500.00
500.00	500.00	500.00	500.00	500.00
500.00	500.00	500.00	500.00	500.00
500.00	500.00	500.00	500.00	500.00
500.00	500.00	500.00	500.00	500.00
500.00	500.00	500.00	500.00	500.00
500.00	500.00	500.00	500.00	500.00
500.00	500.00	500.00	500.00	500.00
500.00	500.00	500.00	500.00	500.00
500.00	500.00	500.00	500.00	500.00
500.00	500.00	500.00	500.00	500.00
500.00	500.00	500.00	500.00	500.00
500.00	500.00	500.00	500.00	500.00
500.00	500.00	500.00	500.00	500.00
500.00	500.00	500.00	500.00	500.00
450.00	500.00	500.00	500.00	500.00
400.00	500.00	500.00	500.00	500.00
400.00	450.00	500.00	500.00	500.00
400.00	450.00	500.00	500.00	500.00
400.00	430.20	500.00	500.00	500.00
400.00	400.00	500.00	500.00	500.00
395.00	400.00	500.00	489.40	500.00
377.68	400.00	500.00	470.00	500.00
350.00	400.00	500.00	460.00	500.00
350.00	400.00	500.00	400.00	500.00
350.00	400.00	500.00	400.00	500.00
350.00	400.00	450.60	400.00	500.00
350.00	378.14	444.60	400.00	500.00
350.00	375.42	435.50	396.44	500.00
350.00	350.00	420.00	361.39	500.00
350.00	350.00	416.40	350.00	500.00
350.00	350.00	410.00	350.00	500.00
333.48	350.00	403.80	350.00	500.00
330.00	350.00	400.00	350.00	500.00
325.00	350.00	400.00	350.00	500.00
325.00	350.00	400.00	350.00	500.00
300.00	350.00	400.00	350.00	500.00
300.00	350.00	400.00	350.00	454.00
300.00	346.40	400.00	300.00	450.00
300.00	334.80	400.00	300.00	450.00
300.00	321.80	400.00	300.00	400.00
300.00	313.10	350.00	300.00	400.00
300.00	300.00	350.00	300.00	400.00
300.00	300.00	350.00	300.00	400.00
300.00	300.00	350.00	300.00	400.00
300.00	300.00	350.00	300.00	400.00
300.00	300.00	350.00	300.00	400.00
300.00	300.00	350.00	300.00	400.00
300.00	300.00	350.00	300.00	360.00
300.00	300.00	350.00	300.00	350.00
300.00	300.00	325.00	300.00	350.00
300.00	300.00	302.50	300.00	350.00
300.00	300.00	300.00	300.00	350.00
300.00	300.00	300.00	300.00	345.00
300.00	300.00	300.00	300.00	300.00
300.00	300.00	300.00	300.00	300.00
300.00	300.00	300.00	300.00	300.00
300.00	300.00	300.00	300.00	300.00
300.00	300.00	300.00	300.00	300.00
300.00	300.00	300.00	287.40	300.00
290.00	300.00	300.00	286.00	300.00
288.40	300.00	300.00	275.00	300.00
275.00	300.00	300.00	258.01	300.00
275.00	300.00	300.00	252.00	300.00
275.00	300.00	300.00	250.80	300.00
275.00	300.00	300.00	250.00	300.00
275.00	300.00	300.00	250.00	300.00
275.00	300.00	300.00	250.00	300.00
273.60	300.00	300.00	250.00	300.00
255.00	300.00	300.00	250.00	300.00
251.80	300.00	300.00	250.00	300.00
250.00	300.00	300.00	250.00	300.00
250.00	286.00	300.00	250.00	300.00
250.00	280.00	300.00	250.00	300.00
250.00	275.00	295.00	250.00	300.00
250.00	275.00	285.00	250.00	300.00
250.00	262.00	284.00	250.00	300.00
250.00	250.80	275.00	250.00	300.00
250.00	250.50	275.00	250.00	300.00
250.00	250.00	275.00	250.00	300.00
250.00	250.00	250.90	250.00	300.00
250.00	250.00	250.00	250.00	295.00
250.00	250.00	250.00	250.00	295.00
250.00	250.00	250.00	250.00	285.00
250.00	250.00	250.00	250.00	275.00
250.00	250.00	250.00	250.00	275.00
250.00	250.00	250.00	250.00	270.00
250.00	250.00	250.00	250.00	255.00
250.00	250.00	250.00	250.00	252.00
250.00	250.00	250.00	250.00	250.00
250.00	250.00	250.00	250.00	250.00
250.00	250.00	250.00	250.00	250.00
250.00	250.00	250.00	250.00	250.00
250.00	250.00	250.00	250.00	250.00
250.00	250.00	250.00	250.00	250.00
250.00	250.00	250.00	250.00	250.00
250.00	250.00	250.00	250.00	250.00
250.00	250.00	250.00	250.00	250.00
250.00	250.00	250.00	250.00	250.00
250.00	250.00	250.00	250.00	250.00
250.00	250.00	250.00	250.00	250.00
250.00	250.00	250.00	250.00	250.00
250.00	250.00	250.00	250.00	250.00
250.00	250.00	250.00	250.00	250.00
250.00	250.00	250.00	250.00	250.00
250.00	250.00	250.00	250.00	250.00
250.00	250.00	250.00	250.00	250.00
250.00	250.00	250.00	250.00	250.00
250.00	250.00	250.00	250.00	250.00
250.00	250.00	250.00	250.00	250.00
250.00	250.00	250.00	250.00	250.00
250.00	250.00	250.00	250.00	250.00
250.00	250.00	250.00	250.00	250.00
250.00	250.00	250.00	250.00	250.00
250.00	250.00	250.00	250.00	250.00
250.00	250.00	250.00	250.00	250.00
250.00	250.00	250.00	250.00	250.00
250.00	250.00	250.00	250.00	250.00
250.00	250.00	250.00	250.00	250.00
250.00	250.00	250.00	250.00	250.00
250.00	250.00	250.00	250.00	250.00
250.00	250.00	250.00	250.00	250.00
250.00	250.00	250.00	250.00	250.00
250.00	250.00	250.00	250.00	250.00
250.00	250.00	250.00	250.00	250.00
250.00	250.00	250.00	250.00	250.00
250.00	250.00	250.00	250.00	250.00
250.00	250.00	250.00	250.00	250.00
250.00	250.00	250.00	250.00	250.00
250.00	250.00	250.00	250.00	250.00
250.00	250.00	250.00	250.00	250.00
250.00	250.00	250.00	250.00	250.00
250.00	250.00	250.00	250.00	250.00
250.00	250.00	250.00	250.00	250.00
250.00	250.00	250.00	250.00	250.00
250.00	250.00	250.00	250.00	250.00
250.00	250.00	250.00	250.00	250.00
250.00	250.00	250.00	250.00	250.00
250.00	250.00	250.00	250.00	250.00
250.00	250.00	250.00	250.00	250.00
250.00	250.00	250.00	250.00	250.00
250.00	250.00	250.00	250.00	250.00
250.00	250.00	250.00	250.00	250.00
250.00	250.00	250.00	250.00	250.00
250.00	250.00	250.00	250.00	250.00
250.00	250.00	250.00	250.00	250.00
250.00	250.00	250.00	250.00	250.00
250.00	250.00	250.00	250.00	250.00
250.00	250.00	250.00	250.00	250.00
250.00	250.00	250.00	250.00	250.00
250.00	250.00	250.00	250.00	250.00
250.00	250.00	250.00	250.00	250.00
250.00	250.00	250.00	250.00	250.00
250.00	250.00	250.00	250.00	250.00
250.00	250.00	250.00	250.00	250.00
250.00	250.00	250.00	250.00	250.00
250.00	250.00	250.00	250.00	250.00
250.00	250.00	250.00	250.00	250.00
250.00	250.00	250.00	250.00	250.00
250.00	250.00	250.00	250.00	250.00
250.00	250.00	250.00	250.00	250.00
250.00	250.00	250.00	250.00	250.00
250.00	250.00	250.00	250.00	250.00
250.00	250.00	250.00	250.00	250.00
250.00	250.00	250.00	250.00	250.00
250.00	250.00	250.00	250.00	250.00
250.00	250.00	250.00	250.00	250.00
250.00	250.00	250.00	250.00	250.00
250.00	250.00	250.00	250.00	250.00
250.00	243.96	250.00	247.40	250.00
249.42	243.60	250.00	240.00	250.00
248.50	240.70	250.00	225.00	250.00
232.40	237.20	234.00	225.00	250.00
225.00	234.00	230.00	225.00	250.00
220.00	229.00	225.00	225.00	250.00
216.00	200.40	225.00	210.00	250.00
215.00	200.00	200.40	210.00	250.00
210.00	200.00	200.00	208.00	250.00
200.40	200.00	200.00	200.00	250.00
200.00	200.00	200.00	200.00	250.00
200.00	200.00	200.00	200.00	250.00
200.00	200.00	200.00	200.00	250.00
200.00	200.00	200.00	200.00	250.00
200.00	200.00	200.00	200.00	250.00
200.00	200.00	200.00	200.00	250.00
200.00	200.00	200.00	200.00	250.00
200.00	200.00	200.00	200.00	250.00
200.00	200.00	200.00	200.00	250.00
200.00	200.00	200.00	200.00	250.00
200.00	200.00	200.00	200.00	250.00
200.00	200.00	200.00	200.00	245.00
200.00	200.00	200.00	200.00	240.00
200.00	200.00	200.00	200.00	230.00
200.00	200.00	200.00	200.00	225.00
200.00	200.00	200.00	200.00	225.00
200.00	200.00	200.00	200.00	210.00
200.00	200.00	200.00	200.00	210.00
200.00	200.00	200.00	200.00	200.00
200.00	200.00	200.00	200.00	200.00
200.00	200.00	200.00	200.00	200.00
200.00	200.00	200.00	200.00	200.00
200.00	200.00	200.00	200.00	200.00
200.00	200.00	200.00	200.00	200.00
200.00	200.00	200.00	200.00	200.00
200.00	200.00	200.00	200.00	200.00
200.00	200.00	200.00	200.00	200.00
200.00	200.00	200.00	200.00	200.00
200.00	200.00	200.00	200.00	200.00
200.00	200.00	200.00	200.00	200.00
200.00	200.00	200.00	200.00	200.00
200.00	200.00	200.00	200.00	200.00
200.00	200.00	200.00	200.00	200.00
200.00	200.00	200.00	200.00	200.00
200.00	200.00	200.00	200.00	200.00
200.00	200.00	200.00	200.00	200.00
200.00	200.00	200.00	190.00	200.00
200.00	200.00	200.00	185.00	200.00
200.00	200.00	200.00	184.00	200.00
200.00	200.00	200.00	180.00	200.00
200.00	200.00	200.00	177.70	200.00
200.00	195.40	200.00	175.00	200.00
200.00	195.40	200.00	175.00	200.00
200.00	190.00	200.00	175.00	200.00
200.00	186.25	200.00	175.00	200.00
200.00	185.00	200.00	175.00	200.00
200.00	185.00	200.00	170.00	200.00
200.00	184.00	200.00	167.71	200.00
200.00	175.00	200.00	160.50	200.00
190.00	175.00	190.00	150.00	200.00
180.00	175.00	190.00	150.00	200.00
177.18	173.80	188.71	150.00	200.00
175.00	170.00	175.00	150.00	200.00
175.00	159.60	175.00	150.00	200.00
175.00	150.40	175.00	150.00	200.00
175.00	150.20	175.00	150.00	200.00
175.00	150.10	175.00	150.00	200.00
175.00	150.10	160.00	150.00	200.00
170.00	150.00	155.00	150.00	200.00
170.00	150.00	152.50	150.00	200.00
167.60	150.00	151.80	150.00	200.00
160.00	150.00	150.00	150.00	199.00
155.00	150.00	150.00	150.00	195.00
152.00	150.00	150.00	150.00	180.00
150.60	150.00	150.00	150.00	180.00
150.00	150.00	150.00	150.00	175.00
150.00	150.00	150.00	150.00	175.00
150.00	150.00	150.00	150.00	175.00
150.00	150.00	150.00	150.00	175.00
150.00	150.00	150.00	150.00	168.70
150.00	150.00	150.00	150.00	155.00
150.00	150.00	150.00	150.00	150.00
150.00	150.00	150.00	150.00	150.00
150.00	150.00	150.00	150.00	150.00
150.00	150.00	150.00	150.00	150.00
150.00	150.00	150.00	150.00	150.00
150.00	150.00	150.00	150.00	150.00
150.00	150.00	150.00	150.00	150.00
150.00	150.00	150.00	150.00	150.00
150.00	150.00	150.00	150.00	150.00
150.00	150.00	150.00	150.00	150.00
150.00	150.00	150.00	150.00	150.00
150.00	150.00	150.00	150.00	150.00
150.00	150.00	150.00	150.00	150.00
150.00	150.00	150.00	150.00	150.00
150.00	150.00	150.00	150.00	150.00
150.00	150.00	150.00	150.00	150.00
150.00	150.00	150.00	150.00	150.00
150.00	150.00	150.00	150.00	150.00
150.00	150.00	150.00	150.00	150.00
150.00	150.00	150.00	150.00	150.00
150.00	150.00	150.00	150.00	150.00
150.00	150.00	150.00	150.00	150.00
150.00	150.00	150.00	150.00	150.00
150.00	150.00	150.00	150.00	150.00
150.00	150.00	150.00	150.00	150.00
150.00	150.00	150.00	150.00	150.00
150.00	150.00	150.00	150.00	150.00
150.00	150.00	150.00	150.00	150.00
150.00	150.00	150.00	150.00	150.00
150.00	150.00	150.00	150.00	150.00
150.00	150.00	150.00	150.00	150.00
150.00	150.00	150.00	150.00	150.00
150.00	150.00	150.00	150.00	150.00
150.00	150.00	150.00	150.00	150.00
150.00	150.00	150.00	150.00	150.00
150.00	150.00	150.00	150.00	150.00
150.00	150.00	150.00	150.00	150.00
150.00	150.00	150.00	150.00	150.00
150.00	150.00	150.00	150.00	150.00
150.00	150.00	150.00	150.00	150.00
150.00	150.00	150.00	150.00	150.00
150.00	150.00	150.00	150.00	150.00
150.00	150.00	150.00	150.00	150.00
150.00	150.00	150.00	150.00	150.00
150.00	150.00	150.00	150.00	150.00
150.00	150.00	150.00	150.00	150.00
150.00	150.00	150.00	150.00	150.00
150.00	150.00	150.00	150.00	150.00
150.00	150.00	150.00	150.00	150.00
150.00	150.00	150.00	150.00	150.00
150.00	150.00	150.00	150.00	150.00
150.00	150.00	150.00	150.00	150.00
150.00	150.00	150.00	150.00	150.00
150.00	150.00	150.00	150.00	150.00
150.00	150.00	150.00	150.00	150.00
150.00	150.00	150.00	150.00	150.00
150.00	150.00	150.00	150.00	150.00
150.00	150.00	150.00	150.00	150.00
150.00	150.00	150.00	150.00	150.00
150.00	150.00	150.00	150.00	150.00
150.00	150.00	150.00	150.00	150.00
150.00	150.00	150.00	150.00	150.00
150.00	150.00	150.00	150.00	150.00
150.00	150.00	150.00	150.00	150.00
150.00	150.00	150.00	150.00	150.00
150.00	150.00	150.00	150.00	150.00
150.00	150.00	150.00	150.00	150.00
150.00	150.00	150.00	150.00	150.00
150.00	150.00	150.00	150.00	150.00
150.00	150.00	150.00	150.00	150.00
150.00	150.00	150.00	150.00	150.00
150.00	150.00	150.00	150.00	150.00
150.00	150.00	150.00	150.00	150.00
150.00	150.00	150.00	150.00	150.00
150.00	150.00	150.00	150.00	150.00
150.00	150.00	150.00	150.00	150.00
150.00	150.00	150.00	150.00	150.00
150.00	150.00	150.00	150.00	150.00
150.00	150.00	150.00	150.00	150.00
150.00	150.00	150.00	150.00	150.00
150.00	150.00	150.00	150.00	150.00
150.00	150.00	150.00	150.00	150.00
150.00	150.00	150.00	150.00	150.00
150.00	150.00	150.00	150.00	150.00
150.00	150.00	150.00	150.00	150.00
150.00	150.00	150.00	150.00	150.00
150.00	150.00	150.00	150.00	150.00
150.00	150.00	150.00	150.00	150.00
150.00	150.00	150.00	150.00	150.00
150.00	150.00	150.00	150.00	150.00
150.00	150.00	150.00	150.00	150.00
150.00	150.00	150.00	150.00	150.00
150.00	150.00	150.00	150.00	150.00
150.00	150.00	150.00	150.00	150.00
150.00	150.00	150.00	150.00	150.00
150.00	150.00	150.00	150.00	150.00
150.00	150.00	150.00	150.00	150.00
150.00	150.00	150.00	150.00	150.00
150.00	150.00	150.00	150.00	150.00
150.00	150.00	150.00	150.00	150.00
150.00	150.00	150.00	150.00	150.00
150.00	150.00	150.00	150.00	150.00
150.00	150.00	150.00	150.00	150.00
150.00	150.00	150.00	150.00	150.00
150.00	150.00	150.00	150.00	150.00
150.00	150.00	150.00	150.00	150.00
150.00	150.00	150.00	150.00	150.00
150.00	150.00	150.00	150.00	150.00
150.00	150.00	150.00	150.00	150.00
150.00	150.00	150.00	150.00	150.00
150.00	150.00	150.00	150.00	150.00
150.00	150.00	150.00	150.00	150.00
150.00	150.00	150.00	150.00	150.00
150.00	150.00	150.00	150.00	150.00
150.00	150.00	150.00	150.00	150.00
150.00	150.00	150.00	150.00	150.00
150.00	150.00	150.00	150.00	150.00
150.00	150.00	150.00	150.00	150.00
150.00	150.00	150.00	150.00	150.00
150.00	150.00	150.00	150.00	150.00
150.00	150.00	150.00	150.00	150.00
150.00	150.00	150.00	150.00	150.00
150.00	150.00	150.00	150.00	150.00
150.00	150.00	150.00	150.00	150.00
150.00	150.00	150.00	150.00	150.00
150.00	150.00	150.00	150.00	150.00
150.00	150.00	150.00	149.00	150.00
150.00	150.00	150.00	149.00	150.00
150.00	150.00	150.00	145.50	150.00
150.00	150.00	150.00	145.00	150.00
150.00	150.00	150.00	140.00	150.00
150.00	150.00	150.00	138.00	150.00
150.00	150.00	150.00	130.00	150.00
150.00	150.00	150.00	125.00	150.00
150.00	150.00	150.00	125.00	150.00
150.00	150.00	150.00	125.00	150.00
150.00	150.00	150.00	125.00	150.00
150.00	150.00	150.00	125.00	150.00
145.00	150.00	150.00	125.00	150.00
145.00	150.00	150.00	125.00	150.00
145.00	150.00	150.00	125.00	150.00
145.00	150.00	150.00	125.00	150.00
145.00	150.00	150.00	125.00	150.00
140.80	150.00	150.00	125.00	150.00
140.00	150.00	150.00	125.00	150.00
140.00	150.00	150.00	125.00	150.00
131.63	150.00	149.00	125.00	150.00
125.00	150.00	149.00	125.00	150.00
125.00	150.00	145.50	125.00	150.00
125.00	150.00	145.00	125.00	150.00
125.00	150.00	145.00	125.00	150.00
125.00	150.00	135.00	120.00	150.00
125.00	150.00	130.00	120.00	150.00
125.00	145.90	130.00	120.00	150.00
125.00	145.00	130.00	120.00	150.00
125.00	145.00	125.00	115.00	150.00
125.00	145.00	125.00	115.00	150.00
125.00	145.00	125.00	113.00	150.00
125.00	138.20	125.00	110.00	150.00
125.00	133.30	125.00	110.00	150.00
125.00	130.00	125.00	110.00	150.00
125.00	130.00	125.00	110.00	150.00
125.00	130.00	125.00	110.00	150.00
125.00	125.50	125.00	110.00	150.00
125.00	125.00	125.00	105.00	150.00
125.00	125.00	125.00	105.00	150.00
125.00	125.00	125.00	105.00	150.00
125.00	125.00	125.00	101.00	150.00
125.00	125.00	125.00	100.00	150.00
123.00	125.00	125.00	100.00	150.00
121.40	125.00	125.00	100.00	150.00
120.70	125.00	125.00	100.00	150.00
120.60	125.00	125.00	100.00	150.00
120.00	125.00	125.00	100.00	150.00
120.00	125.00	125.00	100.00	150.00
120.00	125.00	125.00	100.00	150.00
120.00	125.00	125.00	100.00	150.00
120.00	125.00	125.00	100.00	149.40
120.00	125.00	120.00	100.00	149.00
120.00	125.00	120.00	100.00	145.50
120.00	125.00	120.00	100.00	145.00
118.00	125.00	120.00	100.00	145.00
117.00	125.00	120.00	100.00	142.80
115.00	125.00	120.00	100.00	140.00
112.76	125.00	115.60	100.00	135.00
110.00	125.00	110.00	100.00	125.00
110.00	125.00	110.00	100.00	125.00
110.00	125.00	110.00	100.00	125.00
110.00	125.00	105.00	100.00	125.00
110.00	125.00	105.00	100.00	125.00
110.00	125.00	105.00	100.00	125.00
110.00	125.00	105.00	100.00	125.00
110.00	125.00	105.00	100.00	125.00
107.60	125.00	105.00	100.00	125.00
105.30	125.00	104.50	100.00	125.00
105.00	124.60	101.80	100.00	125.00
105.00	123.00	101.00	100.00	125.00
104.00	122.25	100.40	100.00	125.00
104.00	120.00	100.40	100.00	125.00
100.00	120.00	100.00	100.00	125.00
100.00	120.00	100.00	100.00	125.00
100.00	120.00	100.00	100.00	125.00
100.00	120.00	100.00	100.00	125.00
100.00	120.00	100.00	100.00	125.00
100.00	120.00	100.00	100.00	125.00
100.00	120.00	100.00	100.00	125.00
100.00	120.00	100.00	100.00	125.00
100.00	110.00	100.00	100.00	125.00
100.00	110.00	100.00	100.00	120.00
100.00	110.00	100.00	100.00	120.00
100.00	109.77	100.00	100.00	120.00
100.00	105.00	100.00	100.00	120.00
100.00	105.00	100.00	100.00	120.00
100.00	105.00	100.00	100.00	120.00
100.00	105.00	100.00	100.00	120.00
100.00	105.00	100.00	100.00	120.00
100.00	103.40	100.00	100.00	110.00
100.00	100.68	100.00	100.00	110.00
100.00	100.20	100.00	100.00	110.00
100.00	100.10	100.00	100.00	108.00
100.00	100.00	100.00	100.00	105.00
100.00	100.00	100.00	100.00	105.00
100.00	100.00	100.00	100.00	100.00
100.00	100.00	100.00	100.00	100.00
100.00	100.00	100.00	100.00	100.00
100.00	100.00	100.00	100.00	100.00
100.00	100.00	100.00	100.00	100.00
100.00	100.00	100.00	100.00	100.00
100.00	100.00	100.00	100.00	100.00
100.00	100.00	100.00	100.00	100.00
100.00	100.00	100.00	100.00	100.00
100.00	100.00	100.00	100.00	100.00
100.00	100.00	100.00	100.00	100.00
100.00	100.00	100.00	100.00	100.00
100.00	100.00	100.00	100.00	100.00
100.00	100.00	100.00	100.00	100.00
100.00	100.00	100.00	100.00	100.00
100.00	100.00	100.00	100.00	100.00
100.00	100.00	100.00	100.00	100.00
100.00	100.00	100.00	100.00	100.00
100.00	100.00	100.00	100.00	100.00
100.00	100.00	100.00	100.00	100.00
100.00	100.00	100.00	100.00	100.00
100.00	100.00	100.00	100.00	100.00
100.00	100.00	100.00	100.00	100.00
100.00	100.00	100.00	100.00	100.00
100.00	100.00	100.00	100.00	100.00
100.00	100.00	100.00	100.00	100.00
100.00	100.00	100.00	100.00	100.00
100.00	100.00	100.00	100.00	100.00
100.00	100.00	100.00	100.00	100.00
100.00	100.00	100.00	100.00	100.00
100.00	100.00	100.00	100.00	100.00
100.00	100.00	100.00	100.00	100.00
100.00	100.00	100.00	100.00	100.00
100.00	100.00	100.00	100.00	100.00
100.00	100.00	100.00	100.00	100.00
100.00	100.00	100.00	100.00	100.00
100.00	100.00	100.00	100.00	100.00
100.00	100.00	100.00	100.00	100.00
100.00	100.00	100.00	100.00	100.00
100.00	100.00	100.00	100.00	100.00
100.00	100.00	100.00	100.00	100.00
100.00	100.00	100.00	100.00	100.00
100.00	100.00	100.00	100.00	100.00
100.00	100.00	100.00	100.00	100.00
100.00	100.00	100.00	100.00	100.00
100.00	100.00	100.00	100.00	100.00
100.00	100.00	100.00	100.00	100.00
100.00	100.00	100.00	100.00	100.00
100.00	100.00	100.00	100.00	100.00
100.00	100.00	100.00	100.00	100.00
100.00	100.00	100.00	100.00	100.00
100.00	100.00	100.00	100.00	100.00
100.00	100.00	100.00	100.00	100.00
100.00	100.00	100.00	100.00	100.00
100.00	100.00	100.00	100.00	100.00
100.00	100.00	100.00	100.00	100.00
100.00	100.00	100.00	100.00	100.00
100.00	100.00	100.00	100.00	100.00
100.00	100.00	100.00	100.00	100.00
100.00	100.00	100.00	100.00	100.00
100.00	100.00	100.00	100.00	100.00
100.00	100.00	100.00	100.00	100.00
100.00	100.00	100.00	100.00	100.00
100.00	100.00	100.00	100.00	100.00
100.00	100.00	100.00	100.00	100.00
100.00	100.00	100.00	100.00	100.00
100.00	100.00	100.00	100.00	100.00
100.00	100.00	100.00	100.00	100.00
100.00	100.00	100.00	100.00	100.00
100.00	100.00	100.00	100.00	100.00
100.00	100.00	100.00	100.00	100.00
100.00	100.00	100.00	100.00	100.00
100.00	100.00	100.00	100.00	100.00
100.00	100.00	100.00	100.00	100.00
100.00	100.00	100.00	100.00	100.00
100.00	100.00	100.00	100.00	100.00
100.00	100.00	100.00	100.00	100.00
100.00	100.00	100.00	100.00	100.00
100.00	100.00	100.00	100.00	100.00
100.00	100.00	100.00	100.00	100.00
100.00	100.00	100.00	100.00	100.00
100.00	100.00	100.00	100.00	100.00
100.00	100.00	100.00	100.00	100.00
100.00	100.00	100.00	100.00	100.00
100.00	100.00	100.00	100.00	100.00
100.00	100.00	100.00	100.00	100.00
100.00	100.00	100.00	100.00	100.00
100.00	100.00	100.00	100.00	100.00
100.00	100.00	100.00	100.00	100.00
100.00	100.00	100.00	100.00	100.00
100.00	100.00	100.00	100.00	100.00
100.00	100.00	100.00	100.00	100.00
100.00	100.00	100.00	100.00	100.00
100.00	100.00	100.00	100.00	100.00
100.00	100.00	100.00	100.00	100.00
100.00	100.00	100.00	100.00	100.00
100.00	100.00	100.00	100.00	100.00
100.00	100.00	100.00	100.00	100.00
100.00	100.00	100.00	100.00	100.00
100.00	100.00	100.00	100.00	100.00
100.00	100.00	100.00	100.00	100.00
100.00	100.00	100.00	100.00	100.00
100.00	100.00	100.00	100.00	100.00
100.00	100.00	100.00	100.00	100.00
100.00	100.00	100.00	100.00	100.00
100.00	100.00	100.00	100.00	100.00
100.00	100.00	100.00	100.00	100.00
100.00	100.00	100.00	100.00	100.00
100.00	100.00	100.00	100.00	100.00
100.00	100.00	100.00	100.00	100.00
100.00	100.00	100.00	100.00	100.00
100.00	100.00	100.00	100.00	100.00
100.00	100.00	100.00	100.00	100.00
100.00	100.00	100.00	100.00	100.00
100.00	100.00	100.00	100.00	100.00
100.00	100.00	100.00	100.00	100.00
100.00	100.00	100.00	100.00	100.00
100.00	100.00	100.00	100.00	100.00
100.00	100.00	100.00	100.00	100.00
100.00	100.00	100.00	100.00	100.00
100.00	100.00	100.00	100.00	100.00
100.00	100.00	100.00	100.00	100.00
100.00	100.00	100.00	100.00	100.00
100.00	100.00	100.00	100.00	100.00
100.00	100.00	100.00	100.00	100.00
100.00	100.00	100.00	100.00	100.00
100.00	100.00	100.00	100.00	100.00
100.00	100.00	100.00	100.00	100.00
100.00	100.00	100.00	100.00	100.00
100.00	100.00	100.00	100.00	100.00
100.00	100.00	100.00	100.00	100.00
100.00	100.00	100.00	100.00	100.00
100.00	100.00	100.00	100.00	100.00
100.00	100.00	100.00	100.00	100.00
100.00	100.00	100.00	100.00	100.00
100.00	100.00	100.00	100.00	100.00
100.00	100.00	100.00	100.00	100.00
100.00	100.00	100.00	100.00	100.00
100.00	100.00	100.00	100.00	100.00
100.00	100.00	100.00	100.00	100.00
100.00	100.00	100.00	100.00	100.00
100.00	100.00	100.00	100.00	100.00
100.00	100.00	100.00	100.00	100.00
100.00	100.00	100.00	100.00	100.00
100.00	100.00	100.00	100.00	100.00
100.00	100.00	100.00	100.00	100.00
100.00	100.00	100.00	100.00	100.00
100.00	100.00	100.00	100.00	100.00
100.00	100.00	100.00	100.00	100.00
100.00	100.00	100.00	100.00	100.00
100.00	100.00	100.00	100.00	100.00
100.00	100.00	100.00	100.00	100.00
100.00	100.00	100.00	100.00	100.00
100.00	100.00	100.00	100.00	100.00
100.00	100.00	100.00	100.00	100.00
100.00	100.00	100.00	100.00	100.00
100.00	100.00	100.00	100.00	100.00
100.00	100.00	100.00	100.00	100.00
100.00	100.00	100.00	100.00	100.00
100.00	100.00	100.00	100.00	100.00
100.00	100.00	100.00	100.00	100.00
100.00	100.00	100.00	100.00	100.00
100.00	100.00	100.00	100.00	100.00
100.00	100.00	100.00	100.00	100.00
100.00	100.00	100.00	100.00	100.00
100.00	100.00	100.00	100.00	100.00
100.00	100.00	100.00	100.00	100.00
100.00	100.00	100.00	100.00	100.00
100.00	100.00	100.00	100.00	100.00
100.00	100.00	100.00	100.00	100.00
100.00	100.00	100.00	100.00	100.00
100.00	100.00	100.00	100.00	100.00
100.00	100.00	100.00	100.00	100.00
100.00	100.00	100.00	100.00	100.00
100.00	100.00	100.00	100.00	100.00
100.00	100.00	100.00	100.00	100.00
100.00	100.00	100.00	100.00	100.00
100.00	100.00	100.00	100.00	100.00
100.00	100.00	100.00	100.00	100.00
100.00	100.00	100.00	100.00	100.00
100.00	100.00	100.00	100.00	100.00
100.00	100.00	100.00	100.00	100.00
100.00	100.00	100.00	100.00	100.00
100.00	100.00	100.00	100.00	100.00
100.00	100.00	100.00	100.00	100.00
100.00	100.00	100.00	100.00	100.00
100.00	100.00	100.00	100.00	100.00
100.00	100.00	100.00	100.00	100.00
100.00	100.00	100.00	100.00	100.00
100.00	100.00	100.00	100.00	100.00
100.00	100.00	100.00	100.00	100.00
100.00	100.00	100.00	100.00	100.00
100.00	100.00	100.00	100.00	100.00
100.00	100.00	100.00	100.00	100.00
100.00	100.00	100.00	100.00	100.00
100.00	100.00	100.00	100.00	100.00
100.00	100.00	100.00	100.00	100.00
100.00	100.00	100.00	100.00	100.00
100.00	100.00	100.00	100.00	100.00
100.00	100.00	100.00	100.00	100.00
100.00	100.00	100.00	100.00	100.00
100.00	100.00	100.00	100.00	100.00
100.00	100.00	100.00	100.00	100.00
100.00	100.00	100.00	100.00	100.00
100.00	100.00	100.00	100.00	100.00
100.00	100.00	100.00	100.00	100.00
100.00	100.00	100.00	100.00	100.00
100.00	100.00	100.00	100.00	100.00
100.00	100.00	100.00	100.00	100.00
100.00	100.00	100.00	100.00	100.00
100.00	100.00	100.00	100.00	100.00
100.00	100.00	100.00	100.00	100.00
100.00	100.00	100.00	100.00	100.00
100.00	100.00	100.00	100.00	100.00
100.00	100.00	100.00	100.00	100.00
100.00	100.00	100.00	100.00	100.00
100.00	100.00	100.00	100.00	100.00
100.00	100.00	100.00	100.00	100.00
100.00	100.00	100.00	100.00	100.00
100.00	100.00	100.00	100.00	100.00
100.00	100.00	100.00	100.00	100.00
100.00	100.00	100.00	100.00	100.00
100.00	100.00	100.00	100.00	100.00
100.00	100.00	100.00	100.00	100.00
100.00	100.00	100.00	100.00	100.00
100.00	100.00	100.00	100.00	100.00
100.00	100.00	100.00	100.00	100.00
100.00	100.00	100.00	100.00	100.00
100.00	100.00	100.00	100.00	100.00
100.00	100.00	100.00	100.00	100.00
100.00	100.00	100.00	100.00	100.00
100.00	100.00	100.00	100.00	100.00
100.00	100.00	100.00	100.00	100.00
100.00	100.00	100.00	100.00	100.00
100.00	100.00	100.00	100.00	100.00
100.00	100.00	100.00	100.00	100.00
100.00	100.00	100.00	100.00	100.00
100.00	100.00	100.00	100.00	100.00
100.00	100.00	100.00	100.00	100.00
100.00	100.00	100.00	100.00	100.00
100.00	100.00	100.00	100.00	100.00
100.00	100.00	100.00	100.00	100.00
100.00	100.00	100.00	100.00	100.00
100.00	100.00	100.00	100.00	100.00
100.00	100.00	100.00	100.00	100.00
100.00	100.00	100.00	100.00	100.00
100.00	100.00	100.00	100.00	100.00
100.00	100.00	100.00	100.00	100.00
100.00	100.00	100.00	100.00	100.00
100.00	100.00	100.00	100.00	100.00
100.00	100.00	100.00	100.00	100.00
100.00	100.00	100.00	100.00	100.00
100.00	100.00	100.00	100.00	100.00
100.00	100.00	100.00	100.00	100.00
100.00	100.00	100.00	100.00	100.00
100.00	100.00	100.00	100.00	100.00
100.00	100.00	100.00	100.00	100.00
100.00	100.00	100.00	100.00	100.00
100.00	100.00	100.00	100.00	100.00
100.00	100.00	100.00	100.00	100.00
100.00	100.00	100.00	100.00	100.00
100.00	100.00	100.00	100.00	100.00
100.00	100.00	100.00	100.00	100.00
100.00	100.00	100.00	100.00	100.00
100.00	100.00	100.00	100.00	100.00
100.00	100.00	100.00	100.00	100.00
100.00	100.00	100.00	100.00	100.00
100.00	100.00	100.00	100.00	100.00
100.00	100.00	100.00	100.00	100.00
100.00	100.00	100.00	100.00	100.00
100.00	100.00	100.00	100.00	100.00
100.00	100.00	100.00	100.00	100.00
100.00	100.00	100.00	100.00	100.00
100.00	100.00	100.00	100.00	100.00
100.00	100.00	100.00	100.00	100.00
100.00	100.00	100.00	100.00	100.00
100.00	100.00	100.00	100.00	100.00
100.00	100.00	100.00	100.00	100.00
100.00	100.00	100.00	100.00	100.00
100.00	100.00	100.00	100.00	100.00
100.00	100.00	100.00	100.00	100.00
100.00	100.00	100.00	100.00	100.00
100.00	100.00	100.00	100.00	100.00
100.00	100.00	100.00	100.00	100.00
100.00	100.00	100.00	100.00	100.00
100.00	100.00	100.00	100.00	100.00
100.00	100.00	100.00	100.00	100.00
100.00	100.00	100.00	100.00	100.00
100.00	100.00	100.00	100.00	100.00
100.00	100.00	100.00	100.00	100.00
100.00	100.00	100.00	100.00	100.00
100.00	100.00	100.00	100.00	100.00
100.00	100.00	100.00	100.00	100.00
100.00	100.00	100.00	100.00	100.00
100.00	100.00	100.00	100.00	100.00
100.00	100.00	100.00	100.00	100.00
100.00	100.00	100.00	100.00	100.00
100.00	100.00	100.00	100.00	100.00
100.00	100.00	100.00	100.00	100.00
100.00	100.00	100.00	100.00	100.00
100.00	100.00	100.00	100.00	100.00
100.00	100.00	100.00	100.00	100.00
100.00	100.00	100.00	100.00	100.00
100.00	100.00	100.00	100.00	100.00
100.00	100.00	100.00	100.00	100.00
100.00	100.00	100.00	100.00	100.00
100.00	100.00	100.00	100.00	100.00
100.00	100.00	100.00	100.00	100.00
100.00	100.00	100.00	100.00	100.00
100.00	100.00	100.00	100.00	100.00
100.00	100.00	100.00	100.00	100.00
100.00	100.00	100.00	100.00	100.00
100.00	100.00	100.00	100.00	100.00
100.00	100.00	100.00	100.00	100.00
100.00	100.00	100.00	100.00	100.00
100.00	100.00	100.00	100.00	100.00
100.00	100.00	100.00	100.00	100.00
100.00	100.00	100.00	100.00	100.00
100.00	100.00	100.00	100.00	100.00
100.00	100.00	100.00	100.00	100.00
100.00	100.00	100.00	100.00	100.00
100.00	100.00	100.00	100.00	100.00
100.00	100.00	100.00	100.00	100.00
100.00	100.00	100.00	100.00	100.00
100.00	100.00	100.00	100.00	100.00
100.00	100.00	100.00	100.00	100.00
100.00	100.00	100.00	100.00	100.00
100.00	100.00	100.00	100.00	100.00
100.00	100.00	100.00	100.00	100.00
100.00	100.00	100.00	100.00	100.00
100.00	100.00	100.00	100.00	100.00
100.00	100.00	100.00	100.00	100.00
100.00	100.00	100.00	100.00	100.00
100.00	100.00	100.00	100.00	100.00
100.00	100.00	100.00	100.00	100.00
100.00	100.00	100.00	100.00	100.00
100.00	100.00	100.00	100.00	100.00
100.00	100.00	100.00	100.00	100.00
100.00	100.00	100.00	100.00	100.00
100.00	100.00	100.00	100.00	100.00
100.00	100.00	100.00	100.00	100.00
100.00	100.00	100.00	100.00	100.00
100.00	100.00	100.00	100.00	100.00
100.00	100.00	100.00	100.00	100.00
100.00	100.00	100.00	100.00	100.00
100.00	100.00	100.00	100.00	100.00
100.00	100.00	100.00	100.00	100.00
100.00	100.00	100.00	100.00	100.00
100.00	100.00	100.00	100.00	100.00
100.00	100.00	100.00	100.00	100.00
100.00	100.00	100.00	100.00	100.00
100.00	100.00	100.00	100.00	100.00
100.00	100.00	100.00	100.00	100.00
100.00	100.00	100.00	100.00	100.00
100.00	100.00	100.00	100.00	100.00
100.00	100.00	100.00	100.00	100.00
100.00	100.00	100.00	100.00	100.00
100.00	100.00	100.00	100.00	100.00
100.00	100.00	100.00	100.00	100.00
100.00	100.00	100.00	100.00	100.00
100.00	100.00	100.00	100.00	100.00
100.00	100.00	100.00	100.00	100.00
100.00	100.00	100.00	100.00	100.00
100.00	100.00	100.00	100.00	100.00
100.00	100.00	100.00	100.00	100.00
100.00	100.00	100.00	100.00	100.00
100.00	100.00	100.00	100.00	100.00
100.00	100.00	100.00	100.00	100.00
100.00	100.00	100.00	100.00	100.00
100.00	100.00	100.00	100.00	100.00
100.00	100.00	100.00	100.00	100.00
100.00	100.00	100.00	100.00	100.00
100.00	100.00	100.00	100.00	100.00
100.00	100.00	100.00	100.00	100.00
100.00	100.00	100.00	100.00	100.00
100.00	100.00	100.00	100.00	100.00
100.00	100.00	100.00	100.00	100.00
100.00	100.00	100.00	100.00	100.00
100.00	100.00	100.00	100.00	100.00
100.00	100.00	100.00	100.00	100.00
100.00	100.00	100.00	100.00	100.00
100.00	100.00	100.00	100.00	100.00
100.00	100.00	100.00	100.00	100.00
100.00	100.00	100.00	100.00	100.00
100.00	100.00	100.00	100.00	100.00
100.00	100.00	100.00	100.00	100.00
100.00	100.00	100.00	100.00	100.00
100.00	100.00	100.00	100.00	100.00
100.00	100.00	100.00	100.00	100.00
100.00	100.00	100.00	100.00	100.00
100.00	100.00	100.00	100.00	100.00
100.00	100.00	100.00	100.00	100.00
100.00	100.00	100.00	100.00	100.00
100.00	100.00	100.00	100.00	100.00
100.00	100.00	100.00	100.00	100.00
100.00	100.00	100.00	100.00	100.00
100.00	100.00	100.00	100.00	100.00
100.00	100.00	100.00	100.00	100.00
100.00	100.00	100.00	100.00	100.00
100.00	100.00	100.00	100.00	100.00
100.00	100.00	100.00	100.00	100.00
100.00	100.00	100.00	100.00	100.00
100.00	100.00	100.00	100.00	100.00
100.00	100.00	100.00	100.00	100.00
100.00	100.00	100.00	100.00	100.00
100.00	100.00	100.00	100.00	100.00
100.00	100.00	100.00	100.00	100.00
100.00	100.00	100.00	100.00	100.00
100.00	100.00	100.00	100.00	100.00
100.00	100.00	100.00	100.00	100.00
100.00	100.00	100.00	100.00	100.00
100.00	100.00	100.00	100.00	100.00
100.00	100.00	100.00	100.00	100.00
100.00	100.00	100.00	100.00	100.00
100.00	100.00	100.00	100.00	100.00
100.00	100.00	100.00	100.00	100.00
100.00	100.00	100.00	100.00	100.00
100.00	100.00	100.00	100.00	100.00
100.00	100.00	100.00	100.00	100.00
100.00	100.00	100.00	100.00	100.00
100.00	100.00	100.00	100.00	100.00
100.00	100.00	100.00	100.00	100.00
100.00	100.00	100.00	100.00	100.00
100.00	100.00	100.00	100.00	100.00
100.00	100.00	100.00	100.00	100.00
100.00	100.00	100.00	100.00	100.00
100.00	100.00	100.00	100.00	100.00
100.00	100.00	100.00	100.00	100.00
100.00	100.00	100.00	100.00	100.00
100.00	100.00	100.00	100.00	100.00
100.00	100.00	100.00	100.00	100.00
100.00	100.00	100.00	100.00	100.00
100.00	100.00	100.00	100.00	100.00
100.00	100.00	100.00	100.00	100.00
100.00	100.00	100.00	100.00	100.00
100.00	100.00	100.00	100.00	100.00
100.00	100.00	100.00	100.00	100.00
100.00	100.00	100.00	100.00	100.00
100.00	100.00	100.00	100.00	100.00
100.00	100.00	100.00	100.00	100.00
100.00	100.00	100.00	100.00	100.00
100.00	100.00	100.00	100.00	100.00
100.00	100.00	100.00	100.00	100.00
100.00	100.00	100.00	100.00	100.00
100.00	100.00	100.00	100.00	100.00
100.00	100.00	100.00	100.00	100.00
100.00	100.00	100.00	100.00	100.00
100.00	100.00	100.00	100.00	100.00
100.00	100.00	100.00	100.00	100.00
100.00	100.00	100.00	100.00	100.00
100.00	100.00	100.00	100.00	100.00
100.00	100.00	100.00	100.00	100.00
100.00	100.00	100.00	100.00	100.00
100.00	100.00	100.00	100.00	100.00
100.00	100.00	100.00	100.00	100.00
100.00	100.00	100.00	100.00	100.00
100.00	100.00	100.00	100.00	100.00
100.00	100.00	100.00	100.00	100.00
100.00	100.00	100.00	100.00	100.00
100.00	100.00	100.00	100.00	100.00
100.00	100.00	100.00	100.00	100.00
100.00	100.00	100.00	100.00	100.00
100.00	100.00	100.00	100.00	100.00
100.00	100.00	100.00	100.00	100.00
100.00	100.00	100.00	100.00	100.00
100.00	100.00	100.00	100.00	100.00
100.00	100.00	100.00	100.00	100.00
100.00	100.00	100.00	100.00	100.00
100.00	100.00	100.00	100.00	100.00
100.00	100.00	100.00	100.00	100.00
100.00	100.00	100.00	100.00	100.00
100.00	100.00	100.00	100.00	100.00
100.00	100.00	100.00	100.00	100.00
100.00	100.00	100.00	100.00	100.00
100.00	100.00	100.00	100.00	100.00
100.00	100.00	100.00	100.00	100.00
100.00	100.00	100.00	100.00	100.00
100.00	100.00	100.00	100.00	100.00
100.00	100.00	100.00	100.00	100.00
100.00	100.00	100.00	100.00	100.00
100.00	100.00	100.00	100.00	100.00
100.00	100.00	100.00	100.00	100.00
100.00	100.00	100.00	100.00	100.00
100.00	100.00	100.00	100.00	100.00
100.00	100.00	100.00	100.00	100.00
100.00	100.00	100.00	100.00	100.00
100.00	100.00	100.00	100.00	100.00
100.00	100.00	100.00	100.00	100.00
100.00	100.00	100.00	100.00	100.00
100.00	100.00	100.00	100.00	100.00
100.00	100.00	100.00	100.00	100.00
100.00	100.00	100.00	100.00	100.00
100.00	100.00	100.00	100.00	100.00
100.00	100.00	100.00	100.00	100.00
100.00	100.00	100.00	100.00	100.00
100.00	100.00	100.00	100.00	100.00
100.00	100.00	100.00	100.00	100.00
100.00	100.00	100.00	100.00	100.00
100.00	100.00	100.00	100.00	100.00
99.00	100.00	100.00	100.00	100.00
95.00	100.00	100.00	100.00	100.00
95.00	100.00	100.00	100.00	100.00
95.00	100.00	100.00	100.00	100.00
95.00	100.00	100.00	100.00	100.00
95.00	100.00	100.00	100.00	100.00
95.00	100.00	100.00	100.00	100.00
95.00	100.00	100.00	100.00	100.00
90.20	100.00	100.00	100.00	100.00
90.00	100.00	100.00	100.00	100.00
90.00	100.00	100.00	100.00	100.00
90.00	100.00	99.00	100.00	100.00
90.00	100.00	99.00	95.00	100.00
90.00	100.00	95.00	95.00	100.00
90.00	100.00	95.00	95.00	100.00
90.00	100.00	95.00	95.00	100.00
90.00	100.00	90.00	93.60	100.00
90.00	100.00	90.00	90.00	100.00
90.00	100.00	90.00	90.00	100.00
90.00	100.00	90.00	90.00	100.00
90.00	100.00	90.00	90.00	100.00
90.00	100.00	90.00	90.00	100.00
90.00	100.00	90.00	90.00	100.00
90.00	100.00	90.00	90.00	100.00
90.00	100.00	90.00	90.00	100.00
90.00	100.00	90.00	90.00	100.00
90.00	100.00	90.00	90.00	100.00
90.00	100.00	90.00	90.00	100.00
90.00	100.00	90.00	90.00	100.00
90.00	100.00	85.00	85.00	100.00
90.00	100.00	80.00	75.10	100.00
80.00	100.00	80.00	75.00	100.00
80.00	100.00	80.00	75.00	100.00
75.00	100.00	75.00	75.00	100.00
75.00	100.00	75.00	75.00	100.00
75.00	100.00	75.00	75.00	100.00
75.00	100.00	75.00	75.00	100.00
75.00	99.00	75.00	75.00	100.00
75.00	95.00	75.00	75.00	100.00
75.00	95.00	75.00	75.00	100.00
75.00	95.00	75.00	75.00	100.00
75.00	95.00	75.00	75.00	100.00
75.00	95.00	75.00	75.00	100.00
75.00	90.00	75.00	75.00	100.00
75.00	90.00	75.00	75.00	100.00
75.00	90.00	75.00	75.00	100.00
75.00	90.00	75.00	75.00	100.00
75.00	90.00	75.00	75.00	100.00
75.00	90.00	75.00	75.00	100.00
75.00	90.00	75.00	75.00	100.00
75.00	90.00	75.00	75.00	100.00
75.00	90.00	75.00	75.00	100.00
75.00	90.00	75.00	75.00	100.00
75.00	90.00	75.00	75.00	100.00
75.00	90.00	75.00	75.00	100.00
75.00	90.00	75.00	75.00	100.00
75.00	83.40	75.00	75.00	100.00
75.00	80.00	75.00	75.00	100.00
75.00	80.00	75.00	75.00	100.00
70.50	77.40	75.00	75.00	100.00
70.00	75.00	75.00	70.00	100.00
70.00	75.00	75.00	70.00	100.00
65.00	75.00	75.00	70.00	100.00
65.00	75.00	75.00	70.00	100.00
65.00	75.00	75.00	65.00	100.00
63.00	75.00	75.00	65.00	100.00
60.00	75.00	75.00	65.00	100.00
60.00	75.00	70.00	60.00	100.00
60.00	75.00	68.00	60.00	100.00
60.00	75.00	65.50	60.00	100.00
60.00	75.00	65.00	60.00	100.00
60.00	75.00	65.00	60.00	100.00
60.00	75.00	60.00	60.00	100.00
60.00	75.00	60.00	60.00	100.00
60.00	75.00	60.00	60.00	100.00
60.00	75.00	60.00	60.00	100.00
60.00	75.00	60.00	60.00	100.00
60.00	75.00	60.00	60.00	100.00
60.00	75.00	60.00	60.00	100.00
60.00	75.00	60.00	60.00	100.00
60.00	75.00	60.00	60.00	100.00
60.00	75.00	60.00	60.00	100.00
60.00	75.00	60.00	60.00	100.00
60.00	75.00	60.00	60.00	100.00
60.00	75.00	60.00	60.00	100.00
60.00	75.00	60.00	60.00	100.00
60.00	75.00	60.00	60.00	100.00
60.00	75.00	60.00	60.00	100.00
55.50	75.00	60.00	60.00	100.00
55.00	75.00	60.00	60.00	100.00
55.00	75.00	60.00	60.00	100.00
55.00	75.00	60.00	55.00	100.00
55.00	75.00	60.00	55.00	100.00
55.00	75.00	60.00	55.00	100.00
55.00	75.00	60.00	55.00	100.00
52.00	75.00	55.00	55.00	100.00
50.40	75.00	55.00	55.00	100.00
50.00	70.00	55.00	55.00	100.00
50.00	65.00	55.00	55.00	100.00
50.00	65.00	55.00	52.00	100.00
50.00	65.00	55.00	50.00	99.00
50.00	63.45	55.00	50.00	95.00
50.00	60.00	54.00	50.00	95.00
50.00	60.00	53.40	50.00	95.00
50.00	60.00	53.00	50.00	95.00
50.00	60.00	52.50	50.00	95.00
50.00	60.00	50.00	50.00	95.00
50.00	60.00	50.00	50.00	94.00
50.00	60.00	50.00	50.00	91.80
50.00	60.00	50.00	50.00	90.00
50.00	60.00	50.00	50.00	90.00
50.00	60.00	50.00	50.00	90.00
50.00	60.00	50.00	50.00	90.00
50.00	60.00	50.00	50.00	90.00
50.00	60.00	50.00	50.00	90.00
50.00	60.00	50.00	50.00	90.00
50.00	60.00	50.00	50.00	90.00
50.00	60.00	50.00	50.00	90.00
50.00	60.00	50.00	50.00	90.00
50.00	60.00	50.00	50.00	90.00
50.00	60.00	50.00	50.00	90.00
50.00	60.00	50.00	50.00	90.00
50.00	60.00	50.00	50.00	90.00
50.00	60.00	50.00	50.00	85.00
50.00	60.00	50.00	50.00	80.00
50.00	56.00	50.00	50.00	80.00
50.00	55.00	50.00	50.00	77.50
50.00	55.00	50.00	50.00	75.00
50.00	53.40	50.00	50.00	75.00
50.00	53.10	50.00	50.00	75.00
50.00	52.50	50.00	50.00	75.00
50.00	50.50	50.00	50.00	75.00
50.00	50.00	50.00	50.00	75.00
50.00	50.00	50.00	50.00	75.00
50.00	50.00	50.00	50.00	75.00
50.00	50.00	50.00	50.00	75.00
50.00	50.00	50.00	50.00	75.00
50.00	50.00	50.00	50.00	75.00
50.00	50.00	50.00	50.00	75.00
50.00	50.00	50.00	50.00	75.00
50.00	50.00	50.00	50.00	75.00
50.00	50.00	50.00	50.00	75.00
50.00	50.00	50.00	50.00	75.00
50.00	50.00	50.00	50.00	75.00
50.00	50.00	50.00	50.00	75.00
50.00	50.00	50.00	50.00	75.00
50.00	50.00	50.00	50.00	75.00
50.00	50.00	50.00	50.00	75.00
50.00	50.00	50.00	50.00	75.00
50.00	50.00	50.00	50.00	75.00
50.00	50.00	50.00	50.00	75.00
50.00	50.00	50.00	50.00	75.00
50.00	50.00	50.00	50.00	75.00
50.00	50.00	50.00	50.00	75.00
50.00	50.00	50.00	50.00	75.00
50.00	50.00	50.00	50.00	75.00
50.00	50.00	50.00	50.00	75.00
50.00	50.00	50.00	50.00	75.00
50.00	50.00	50.00	50.00	75.00
50.00	50.00	50.00	50.00	75.00
50.00	50.00	50.00	50.00	75.00
50.00	50.00	50.00	50.00	75.00
50.00	50.00	50.00	50.00	75.00
50.00	50.00	50.00	50.00	75.00
50.00	50.00	50.00	50.00	75.00
50.00	50.00	50.00	50.00	75.00
50.00	50.00	50.00	50.00	70.00
50.00	50.00	50.00	50.00	70.00
50.00	50.00	50.00	50.00	70.00
50.00	50.00	50.00	50.00	70.00
50.00	50.00	50.00	50.00	70.00
50.00	50.00	50.00	50.00	70.00
50.00	50.00	50.00	50.00	65.50
50.00	50.00	50.00	50.00	65.00
50.00	50.00	50.00	50.00	65.00
50.00	50.00	50.00	50.00	65.00
50.00	50.00	50.00	50.00	63.00
50.00	50.00	50.00	50.00	61.00
50.00	50.00	50.00	50.00	60.00
50.00	50.00	50.00	50.00	60.00
50.00	50.00	50.00	50.00	60.00
50.00	50.00	50.00	50.00	60.00
50.00	50.00	50.00	50.00	60.00
50.00	50.00	50.00	50.00	60.00
50.00	50.00	50.00	50.00	60.00
50.00	50.00	50.00	50.00	60.00
50.00	50.00	50.00	50.00	60.00
50.00	50.00	50.00	50.00	60.00
50.00	50.00	50.00	50.00	60.00
50.00	50.00	50.00	50.00	60.00
50.00	50.00	50.00	50.00	60.00
50.00	50.00	50.00	50.00	60.00
50.00	50.00	50.00	50.00	60.00
50.00	50.00	50.00	50.00	60.00
50.00	50.00	50.00	50.00	60.00
50.00	50.00	50.00	50.00	60.00
50.00	50.00	50.00	50.00	60.00
50.00	50.00	50.00	50.00	55.00
50.00	50.00	50.00	50.00	55.00
50.00	50.00	50.00	50.00	55.00
50.00	50.00	50.00	50.00	54.00
50.00	50.00	50.00	50.00	54.00
50.00	50.00	50.00	50.00	50.50
50.00	50.00	50.00	50.00	50.00
50.00	50.00	50.00	50.00	50.00
50.00	50.00	50.00	50.00	50.00
50.00	50.00	50.00	50.00	50.00
50.00	50.00	50.00	50.00	50.00
50.00	50.00	50.00	50.00	50.00
50.00	50.00	50.00	50.00	50.00
50.00	50.00	50.00	50.00	50.00
50.00	50.00	50.00	50.00	50.00
50.00	50.00	50.00	50.00	50.00
50.00	50.00	50.00	50.00	50.00
50.00	50.00	50.00	50.00	50.00
50.00	50.00	50.00	50.00	50.00
50.00	50.00	50.00	50.00	50.00
50.00	50.00	50.00	50.00	50.00
50.00	50.00	50.00	50.00	50.00
50.00	50.00	50.00	50.00	50.00
50.00	50.00	50.00	50.00	50.00
50.00	50.00	50.00	50.00	50.00
50.00	50.00	50.00	50.00	50.00
50.00	50.00	50.00	50.00	50.00
50.00	50.00	50.00	50.00	50.00
50.00	50.00	50.00	50.00	50.00
50.00	50.00	50.00	50.00	50.00
50.00	50.00	50.00	50.00	50.00
50.00	50.00	50.00	50.00	50.00
50.00	50.00	50.00	50.00	50.00
50.00	50.00	50.00	50.00	50.00
50.00	50.00	50.00	50.00	50.00
50.00	50.00	50.00	50.00	50.00
50.00	50.00	50.00	50.00	50.00
50.00	50.00	50.00	50.00	50.00
50.00	50.00	50.00	50.00	50.00
50.00	50.00	50.00	50.00	50.00
50.00	50.00	50.00	50.00	50.00
50.00	50.00	50.00	50.00	50.00
50.00	50.00	50.00	50.00	50.00
50.00	50.00	50.00	50.00	50.00
50.00	50.00	50.00	50.00	50.00
50.00	50.00	50.00	50.00	50.00
50.00	50.00	50.00	50.00	50.00
50.00	50.00	50.00	50.00	50.00
50.00	50.00	50.00	50.00	50.00
50.00	50.00	50.00	50.00	50.00
50.00	50.00	50.00	50.00	50.00
50.00	50.00	50.00	50.00	50.00
50.00	50.00	50.00	50.00	50.00
50.00	50.00	50.00	50.00	50.00
50.00	50.00	50.00	50.00	50.00
50.00	50.00	50.00	50.00	50.00
50.00	50.00	50.00	50.00	50.00
50.00	50.00	50.00	50.00	50.00
50.00	50.00	50.00	50.00	50.00
50.00	50.00	50.00	50.00	50.00
50.00	50.00	50.00	50.00	50.00
50.00	50.00	50.00	50.00	50.00
50.00	50.00	50.00	50.00	50.00
50.00	50.00	50.00	50.00	50.00
50.00	50.00	50.00	50.00	50.00
50.00	50.00	50.00	50.00	50.00
50.00	50.00	50.00	50.00	50.00
50.00	50.00	50.00	50.00	50.00
50.00	50.00	50.00	50.00	50.00
50.00	50.00	50.00	50.00	50.00
50.00	50.00	50.00	50.00	50.00
50.00	50.00	50.00	50.00	50.00
50.00	50.00	50.00	50.00	50.00
50.00	50.00	50.00	50.00	50.00
50.00	50.00	50.00	50.00	50.00
50.00	50.00	50.00	50.00	50.00
50.00	50.00	50.00	50.00	50.00
50.00	50.00	50.00	50.00	50.00
50.00	50.00	50.00	50.00	50.00
50.00	50.00	50.00	50.00	50.00
50.00	50.00	50.00	50.00	50.00
50.00	50.00	50.00	50.00	50.00
50.00	50.00	50.00	50.00	50.00
50.00	50.00	50.00	50.00	50.00
50.00	50.00	50.00	50.00	50.00
50.00	50.00	50.00	50.00	50.00
50.00	50.00	50.00	50.00	50.00
50.00	50.00	50.00	50.00	50.00
50.00	50.00	50.00	50.00	50.00
50.00	50.00	50.00	50.00	50.00
50.00	50.00	50.00	50.00	50.00
50.00	50.00	50.00	50.00	50.00
50.00	50.00	50.00	50.00	50.00
50.00	50.00	50.00	50.00	50.00
50.00	50.00	50.00	50.00	50.00
50.00	50.00	50.00	50.00	50.00
50.00	50.00	50.00	50.00	50.00
50.00	50.00	50.00	50.00	50.00
50.00	50.00	50.00	50.00	50.00
50.00	50.00	50.00	50.00	50.00
50.00	50.00	50.00	50.00	50.00
50.00	50.00	50.00	50.00	50.00
50.00	50.00	50.00	50.00	50.00
50.00	50.00	50.00	50.00	50.00
50.00	50.00	50.00	50.00	50.00
50.00	50.00	50.00	50.00	50.00
50.00	50.00	50.00	50.00	50.00
50.00	50.00	50.00	50.00	50.00
50.00	50.00	50.00	50.00	50.00
50.00	50.00	50.00	50.00	50.00
50.00	50.00	50.00	50.00	50.00
50.00	50.00	50.00	50.00	50.00
50.00	50.00	50.00	50.00	50.00
50.00	50.00	50.00	50.00	50.00
50.00	50.00	50.00	50.00	50.00
50.00	50.00	50.00	50.00	50.00
50.00	50.00	50.00	50.00	50.00
50.00	50.00	50.00	50.00	50.00
50.00	50.00	50.00	50.00	50.00
50.00	50.00	50.00	50.00	50.00
50.00	50.00	50.00	50.00	50.00
50.00	50.00	50.00	50.00	50.00
50.00	50.00	50.00	50.00	50.00
50.00	50.00	50.00	50.00	50.00
50.00	50.00	50.00	50.00	50.00
50.00	50.00	50.00	50.00	50.00
50.00	50.00	50.00	50.00	50.00
50.00	50.00	50.00	50.00	50.00
50.00	50.00	50.00	50.00	50.00
50.00	50.00	50.00	50.00	50.00
50.00	50.00	50.00	50.00	50.00
50.00	50.00	50.00	50.00	50.00
50.00	50.00	50.00	50.00	50.00
50.00	50.00	50.00	50.00	50.00
50.00	50.00	50.00	50.00	50.00
50.00	50.00	50.00	50.00	50.00
50.00	50.00	50.00	50.00	50.00
50.00	50.00	50.00	50.00	50.00
50.00	50.00	50.00	50.00	50.00
50.00	50.00	50.00	50.00	50.00
50.00	50.00	50.00	50.00	50.00
50.00	50.00	50.00	50.00	50.00
50.00	50.00	50.00	50.00	50.00
50.00	50.00	50.00	50.00	50.00
50.00	50.00	50.00	50.00	50.00
50.00	50.00	50.00	50.00	50.00
50.00	50.00	50.00	50.00	50.00
50.00	50.00	50.00	50.00	50.00
50.00	50.00	50.00	50.00	50.00
50.00	50.00	50.00	50.00	50.00
50.00	50.00	50.00	50.00	50.00
50.00	50.00	50.00	50.00	50.00
50.00	50.00	50.00	50.00	50.00
50.00	50.00	50.00	50.00	50.00
50.00	50.00	50.00	50.00	50.00
50.00	50.00	50.00	50.00	50.00
50.00	50.00	50.00	50.00	50.00
50.00	50.00	50.00	50.00	50.00
50.00	50.00	50.00	50.00	50.00
50.00	50.00	50.00	50.00	50.00
50.00	50.00	50.00	50.00	50.00
50.00	50.00	50.00	50.00	50.00
50.00	50.00	50.00	50.00	50.00
50.00	50.00	50.00	50.00	50.00
50.00	50.00	50.00	50.00	50.00
50.00	50.00	50.00	50.00	50.00
50.00	50.00	50.00	50.00	50.00
50.00	50.00	50.00	50.00	50.00
50.00	50.00	50.00	50.00	50.00
50.00	50.00	50.00	50.00	50.00
50.00	50.00	50.00	50.00	50.00
50.00	50.00	50.00	50.00	50.00
50.00	50.00	50.00	50.00	50.00
50.00	50.00	50.00	50.00	50.00
50.00	50.00	50.00	50.00	50.00
50.00	50.00	50.00	50.00	50.00
50.00	50.00	50.00	50.00	50.00
50.00	50.00	50.00	50.00	50.00
50.00	50.00	50.00	50.00	50.00
50.00	50.00	50.00	50.00	50.00
50.00	50.00	50.00	50.00	50.00
50.00	50.00	50.00	50.00	50.00
50.00	50.00	50.00	50.00	50.00
50.00	50.00	50.00	50.00	50.00
50.00	50.00	50.00	50.00	50.00
50.00	50.00	50.00	50.00	50.00
50.00	50.00	50.00	50.00	50.00
50.00	50.00	50.00	50.00	50.00
50.00	50.00	50.00	50.00	50.00
50.00	50.00	50.00	50.00	50.00
50.00	50.00	50.00	50.00	50.00
50.00	50.00	50.00	50.00	50.00
50.00	50.00	50.00	50.00	50.00
50.00	50.00	50.00	50.00	50.00
50.00	50.00	50.00	50.00	50.00
50.00	50.00	50.00	50.00	50.00
50.00	50.00	50.00	50.00	50.00
50.00	50.00	50.00	50.00	50.00
50.00	50.00	50.00	50.00	50.00
50.00	50.00	50.00	50.00	50.00
50.00	50.00	50.00	50.00	50.00
50.00	50.00	50.00	50.00	50.00
50.00	50.00	50.00	50.00	50.00
50.00	50.00	50.00	50.00	50.00
50.00	50.00	50.00	50.00	50.00
50.00	50.00	50.00	50.00	50.00
50.00	50.00	50.00	50.00	50.00
50.00	50.00	50.00	50.00	50.00
50.00	50.00	50.00	50.00	50.00
50.00	50.00	50.00	50.00	50.00
50.00	50.00	50.00	50.00	50.00
50.00	50.00	50.00	50.00	50.00
50.00	50.00	50.00	50.00	50.00
50.00	50.00	50.00	50.00	50.00
50.00	50.00	50.00	50.00	50.00
50.00	50.00	50.00	50.00	50.00
50.00	50.00	50.00	50.00	50.00
50.00	50.00	50.00	50.00	50.00
50.00	50.00	50.00	50.00	50.00
50.00	50.00	50.00	50.00	50.00
50.00	50.00	50.00	50.00	50.00
50.00	50.00	50.00	50.00	50.00
50.00	50.00	50.00	50.00	50.00
50.00	50.00	50.00	50.00	50.00
50.00	50.00	50.00	50.00	50.00
50.00	50.00	50.00	50.00	50.00
50.00	50.00	50.00	50.00	50.00
50.00	50.00	50.00	50.00	50.00
50.00	50.00	50.00	50.00	50.00
50.00	50.00	50.00	50.00	50.00
50.00	50.00	50.00	50.00	50.00
50.00	50.00	50.00	50.00	50.00
50.00	50.00	50.00	50.00	50.00
50.00	50.00	50.00	50.00	50.00
50.00	50.00	50.00	50.00	50.00
50.00	50.00	50.00	50.00	50.00
50.00	50.00	50.00	50.00	50.00
50.00	50.00	50.00	50.00	50.00
50.00	50.00	50.00	50.00	50.00
50.00	50.00	50.00	50.00	50.00
50.00	50.00	50.00	50.00	50.00
50.00	50.00	50.00	50.00	50.00
50.00	50.00	50.00	50.00	50.00
50.00	50.00	50.00	50.00	50.00
50.00	50.00	50.00	50.00	50.00
50.00	50.00	50.00	50.00	50.00
50.00	50.00	50.00	50.00	50.00
50.00	50.00	50.00	50.00	50.00
50.00	50.00	50.00	50.00	50.00
50.00	50.00	50.00	50.00	50.00
50.00	50.00	50.00	50.00	50.00
50.00	50.00	50.00	50.00	50.00
50.00	50.00	50.00	50.00	50.00
50.00	50.00	50.00	50.00	50.00
50.00	50.00	50.00	50.00	50.00
50.00	50.00	50.00	50.00	50.00
50.00	50.00	50.00	50.00	50.00
50.00	50.00	50.00	50.00	50.00
50.00	50.00	50.00	50.00	50.00
50.00	50.00	50.00	50.00	50.00
50.00	50.00	50.00	50.00	50.00
50.00	50.00	50.00	50.00	50.00
50.00	50.00	50.00	50.00	50.00
50.00	50.00	50.00	50.00	50.00
50.00	50.00	50.00	50.00	50.00
50.00	50.00	50.00	50.00	50.00
50.00	50.00	50.00	50.00	50.00
50.00	50.00	50.00	50.00	50.00
50.00	50.00	50.00	50.00	50.00
50.00	50.00	50.00	50.00	50.00
47.00	50.00	50.00	50.00	50.00
45.40	50.00	50.00	50.00	50.00
45.00	50.00	50.00	50.00	50.00
45.00	50.00	50.00	50.00	50.00
45.00	50.00	50.00	50.00	50.00
45.00	50.00	50.00	50.00	50.00
45.00	50.00	50.00	50.00	50.00
45.00	50.00	50.00	49.00	50.00
45.00	50.00	50.00	49.00	50.00
45.00	50.00	50.00	49.00	50.00
45.00	50.00	50.00	47.00	50.00
45.00	50.00	50.00	46.00	50.00
45.00	50.00	50.00	45.00	50.00
45.00	50.00	50.00	45.00	50.00
45.00	50.00	50.00	45.00	50.00
45.00	50.00	50.00	45.00	50.00
45.00	50.00	50.00	45.00	50.00
45.00	50.00	50.00	45.00	50.00
45.00	50.00	50.00	45.00	50.00
45.00	50.00	50.00	45.00	50.00
45.00	50.00	50.00	45.00	50.00
45.00	50.00	50.00	45.00	50.00
45.00	50.00	50.00	45.00	50.00
45.00	50.00	50.00	45.00	50.00
45.00	50.00	50.00	45.00	50.00
45.00	50.00	50.00	45.00	50.00
45.00	50.00	50.00	45.00	50.00
45.00	50.00	50.00	45.00	50.00
45.00	50.00	50.00	45.00	50.00
45.00	50.00	50.00	45.00	50.00
45.00	50.00	49.00	45.00	50.00
45.00	50.00	47.00	45.00	50.00
45.00	50.00	45.00	45.00	50.00
45.00	50.00	45.00	45.00	50.00
45.00	50.00	45.00	45.00	50.00
45.00	50.00	45.00	45.00	50.00
45.00	50.00	45.00	45.00	50.00
45.00	50.00	45.00	45.00	50.00
45.00	50.00	45.00	45.00	50.00
45.00	50.00	45.00	45.00	50.00
45.00	50.00	45.00	45.00	50.00
45.00	50.00	45.00	45.00	50.00
45.00	50.00	45.00	45.00	50.00
45.00	50.00	45.00	45.00	50.00
45.00	50.00	45.00	45.00	50.00
45.00	50.00	45.00	45.00	50.00
45.00	50.00	45.00	45.00	50.00
45.00	50.00	45.00	45.00	50.00
45.00	50.00	45.00	45.00	50.00
45.00	49.50	45.00	45.00	50.00
45.00	49.00	45.00	45.00	50.00
45.00	49.00	45.00	45.00	50.00
45.00	49.00	45.00	45.00	50.00
45.00	45.00	45.00	45.00	50.00
45.00	45.00	45.00	45.00	50.00
45.00	45.00	45.00	45.00	50.00
45.00	45.00	45.00	45.00	50.00
45.00	45.00	45.00	45.00	50.00
45.00	45.00	45.00	45.00	50.00
45.00	45.00	45.00	45.00	50.00
45.00	45.00	45.00	45.00	50.00
45.00	45.00	45.00	45.00	50.00
45.00	45.00	45.00	45.00	50.00
45.00	45.00	45.00	45.00	50.00
45.00	45.00	45.00	45.00	50.00
45.00	45.00	45.00	45.00	50.00
45.00	45.00	45.00	45.00	50.00
45.00	45.00	45.00	45.00	50.00
45.00	45.00	45.00	45.00	50.00
45.00	45.00	45.00	45.00	50.00
45.00	45.00	45.00	45.00	50.00
45.00	45.00	45.00	45.00	50.00
45.00	45.00	45.00	45.00	50.00
45.00	45.00	45.00	45.00	50.00
45.00	45.00	45.00	45.00	50.00
45.00	45.00	45.00	45.00	50.00
45.00	45.00	45.00	45.00	50.00
45.00	45.00	45.00	45.00	50.00
45.00	45.00	45.00	45.00	50.00
45.00	45.00	45.00	45.00	50.00
45.00	45.00	45.00	45.00	50.00
45.00	45.00	45.00	45.00	50.00
45.00	45.00	45.00	45.00	50.00
45.00	45.00	45.00	45.00	50.00
45.00	45.00	45.00	45.00	50.00
45.00	45.00	45.00	45.00	50.00
45.00	45.00	45.00	45.00	50.00
45.00	45.00	45.00	45.00	50.00
45.00	45.00	45.00	45.00	50.00
45.00	45.00	45.00	45.00	50.00
45.00	45.00	45.00	45.00	49.00
45.00	45.00	45.00	45.00	49.00
45.00	45.00	45.00	45.00	47.50
45.00	45.00	45.00	45.00	45.00
45.00	45.00	45.00	45.00	45.00
45.00	45.00	45.00	45.00	45.00
45.00	45.00	45.00	45.00	45.00
45.00	45.00	45.00	45.00	45.00
45.00	45.00	45.00	45.00	45.00
45.00	45.00	45.00	45.00	45.00
45.00	45.00	45.00	45.00	45.00
45.00	45.00	45.00	45.00	45.00
45.00	45.00	45.00	45.00	45.00
45.00	45.00	45.00	45.00	45.00
45.00	45.00	45.00	45.00	45.00
45.00	45.00	45.00	45.00	45.00
45.00	45.00	45.00	45.00	45.00
45.00	45.00	45.00	45.00	45.00
45.00	45.00	45.00	45.00	45.00
45.00	45.00	45.00	45.00	45.00
45.00	45.00	45.00	45.00	45.00
45.00	45.00	45.00	45.00	45.00
45.00	45.00	45.00	45.00	45.00
45.00	45.00	45.00	45.00	45.00
45.00	45.00	45.00	45.00	45.00
45.00	45.00	45.00	45.00	45.00
45.00	45.00	45.00	45.00	45.00
45.00	45.00	45.00	45.00	45.00
45.00	45.00	45.00	45.00	45.00
45.00	45.00	45.00	45.00	45.00
45.00	45.00	45.00	45.00	45.00
45.00	45.00	45.00	45.00	45.00
45.00	45.00	45.00	45.00	45.00
45.00	45.00	45.00	45.00	45.00
45.00	45.00	45.00	45.00	45.00
45.00	45.00	45.00	45.00	45.00
45.00	45.00	45.00	45.00	45.00
45.00	45.00	45.00	45.00	45.00
45.00	45.00	45.00	45.00	45.00
45.00	45.00	45.00	45.00	45.00
45.00	45.00	45.00	45.00	45.00
45.00	45.00	45.00	45.00	45.00
45.00	45.00	45.00	45.00	45.00
45.00	45.00	45.00	45.00	45.00
45.00	45.00	45.00	45.00	45.00
45.00	45.00	45.00	45.00	45.00
45.00	45.00	45.00	45.00	45.00
45.00	45.00	45.00	45.00	45.00
45.00	45.00	45.00	45.00	45.00
45.00	45.00	45.00	45.00	45.00
45.00	45.00	45.00	45.00	45.00
45.00	45.00	45.00	45.00	45.00
45.00	45.00	45.00	45.00	45.00
45.00	45.00	45.00	45.00	45.00
45.00	45.00	45.00	45.00	45.00
45.00	45.00	45.00	45.00	45.00
45.00	45.00	45.00	45.00	45.00
45.00	45.00	45.00	45.00	45.00
45.00	45.00	45.00	45.00	45.00
45.00	45.00	45.00	45.00	45.00
45.00	45.00	45.00	45.00	45.00
45.00	45.00	45.00	45.00	45.00
45.00	45.00	45.00	45.00	45.00
45.00	45.00	45.00	45.00	45.00
45.00	45.00	45.00	45.00	45.00
45.00	45.00	45.00	45.00	45.00
45.00	45.00	45.00	45.00	45.00
45.00	45.00	45.00	45.00	45.00
45.00	45.00	45.00	45.00	45.00
45.00	45.00	45.00	45.00	45.00
45.00	45.00	45.00	45.00	45.00
45.00	45.00	45.00	45.00	45.00
45.00	45.00	45.00	45.00	45.00
45.00	45.00	45.00	45.00	45.00
45.00	45.00	45.00	45.00	45.00
45.00	45.00	45.00	45.00	45.00
45.00	45.00	45.00	45.00	45.00
45.00	45.00	45.00	45.00	45.00
45.00	45.00	45.00	45.00	45.00
45.00	45.00	45.00	45.00	45.00
45.00	45.00	45.00	45.00	45.00
45.00	45.00	45.00	45.00	45.00
45.00	45.00	45.00	45.00	45.00
45.00	45.00	45.00	45.00	45.00
45.00	45.00	45.00	45.00	45.00
45.00	45.00	45.00	45.00	45.00
45.00	45.00	45.00	45.00	45.00
45.00	45.00	45.00	45.00	45.00
45.00	45.00	45.00	45.00	45.00
45.00	45.00	45.00	45.00	45.00
45.00	45.00	45.00	45.00	45.00
45.00	45.00	45.00	45.00	45.00
45.00	45.00	45.00	45.00	45.00
45.00	45.00	45.00	45.00	45.00
45.00	45.00	45.00	45.00	45.00
45.00	45.00	45.00	45.00	45.00
45.00	45.00	45.00	45.00	45.00
45.00	45.00	45.00	45.00	45.00
45.00	45.00	45.00	45.00	45.00
45.00	45.00	45.00	45.00	45.00
45.00	45.00	45.00	45.00	45.00
45.00	45.00	45.00	45.00	45.00
45.00	45.00	45.00	45.00	45.00
45.00	45.00	45.00	45.00	45.00
45.00	45.00	45.00	45.00	45.00
45.00	45.00	45.00	45.00	45.00
45.00	45.00	45.00	45.00	45.00
45.00	45.00	45.00	45.00	45.00
45.00	45.00	45.00	45.00	45.00
45.00	45.00	45.00	45.00	45.00
45.00	45.00	45.00	45.00	45.00
45.00	45.00	45.00	45.00	45.00
45.00	45.00	45.00	45.00	45.00
45.00	45.00	45.00	45.00	45.00
45.00	45.00	45.00	45.00	45.00
45.00	45.00	45.00	45.00	45.00
45.00	45.00	45.00	45.00	45.00
45.00	45.00	45.00	45.00	45.00
45.00	45.00	45.00	45.00	45.00
45.00	45.00	45.00	45.00	45.00
45.00	45.00	45.00	45.00	45.00
45.00	45.00	45.00	45.00	45.00
45.00	45.00	45.00	45.00	45.00
45.00	45.00	45.00	45.00	45.00
45.00	45.00	45.00	45.00	45.00
45.00	45.00	45.00	45.00	45.00
45.00	45.00	45.00	45.00	45.00
45.00	45.00	45.00	45.00	45.00
45.00	45.00	45.00	45.00	45.00
45.00	45.00	45.00	45.00	45.00
45.00	45.00	45.00	45.00	45.00
45.00	45.00	45.00	45.00	45.00
45.00	45.00	45.00	45.00	45.00
45.00	45.00	45.00	45.00	45.00
45.00	45.00	45.00	45.00	45.00
45.00	45.00	45.00	45.00	45.00
45.00	45.00	45.00	45.00	45.00
45.00	45.00	45.00	45.00	45.00
45.00	45.00	45.00	45.00	45.00
45.00	45.00	45.00	45.00	45.00
45.00	45.00	45.00	45.00	45.00
45.00	45.00	45.00	45.00	45.00
45.00	45.00	45.00	45.00	45.00
45.00	45.00	45.00	45.00	45.00
45.00	45.00	45.00	45.00	45.00
45.00	45.00	45.00	45.00	45.00
45.00	45.00	45.00	45.00	45.00
45.00	45.00	45.00	45.00	45.00
45.00	45.00	45.00	45.00	45.00
45.00	45.00	45.00	45.00	45.00
45.00	45.00	45.00	45.00	45.00
45.00	45.00	45.00	45.00	45.00
45.00	45.00	45.00	45.00	45.00
45.00	45.00	45.00	45.00	45.00
45.00	45.00	45.00	45.00	45.00
45.00	45.00	45.00	45.00	45.00
45.00	45.00	45.00	45.00	45.00
45.00	45.00	45.00	45.00	45.00
45.00	45.00	45.00	45.00	45.00
45.00	45.00	45.00	45.00	45.00
45.00	45.00	45.00	45.00	45.00
45.00	45.00	45.00	45.00	45.00
45.00	45.00	45.00	45.00	45.00
45.00	45.00	45.00	45.00	45.00
45.00	45.00	45.00	45.00	45.00
45.00	45.00	45.00	45.00	45.00
45.00	45.00	45.00	45.00	45.00
45.00	45.00	45.00	45.00	45.00
45.00	45.00	45.00	45.00	45.00
45.00	45.00	45.00	45.00	45.00
45.00	45.00	45.00	45.00	45.00
45.00	45.00	45.00	45.00	45.00
45.00	45.00	45.00	45.00	45.00
45.00	45.00	45.00	45.00	45.00
45.00	45.00	45.00	45.00	45.00
45.00	45.00	45.00	45.00	45.00
45.00	45.00	45.00	45.00	45.00
45.00	45.00	45.00	45.00	45.00
45.00	45.00	45.00	45.00	45.00
45.00	45.00	45.00	45.00	45.00
45.00	45.00	45.00	45.00	45.00
45.00	45.00	45.00	45.00	45.00
45.00	45.00	45.00	45.00	45.00
45.00	45.00	45.00	45.00	45.00
45.00	45.00	45.00	45.00	45.00
45.00	45.00	45.00	45.00	45.00
45.00	45.00	45.00	45.00	45.00
45.00	45.00	45.00	45.00	45.00
45.00	45.00	45.00	45.00	45.00
45.00	45.00	45.00	45.00	45.00
45.00	45.00	45.00	45.00	45.00
45.00	45.00	45.00	45.00	45.00
45.00	45.00	45.00	45.00	45.00
45.00	45.00	45.00	45.00	45.00
45.00	45.00	45.00	45.00	45.00
45.00	45.00	45.00	45.00	45.00
45.00	45.00	45.00	45.00	45.00
45.00	45.00	45.00	45.00	45.00
45.00	45.00	45.00	45.00	45.00
45.00	45.00	45.00	45.00	45.00
45.00	45.00	45.00	45.00	45.00
45.00	45.00	45.00	45.00	45.00
45.00	45.00	45.00	45.00	45.00
45.00	45.00	45.00	45.00	45.00
45.00	45.00	45.00	45.00	45.00
45.00	45.00	45.00	45.00	45.00
45.00	45.00	45.00	45.00	45.00
45.00	45.00	45.00	45.00	45.00
45.00	45.00	45.00	45.00	45.00
45.00	45.00	45.00	45.00	45.00
45.00	45.00	45.00	45.00	45.00
45.00	45.00	45.00	45.00	45.00
45.00	45.00	45.00	45.00	45.00
45.00	45.00	45.00	45.00	45.00
45.00	45.00	45.00	45.00	45.00
45.00	45.00	45.00	45.00	45.00
45.00	45.00	45.00	45.00	45.00
45.00	45.00	45.00	45.00	45.00
45.00	45.00	45.00	45.00	45.00
45.00	45.00	45.00	45.00	45.00
45.00	45.00	45.00	45.00	45.00
45.00	45.00	45.00	45.00	45.00
45.00	45.00	45.00	45.00	45.00
45.00	45.00	45.00	45.00	45.00
45.00	45.00	45.00	45.00	45.00
45.00	45.00	45.00	45.00	45.00
45.00	45.00	45.00	45.00	45.00
45.00	45.00	45.00	45.00	45.00
45.00	45.00	45.00	45.00	45.00
45.00	45.00	45.00	45.00	45.00
45.00	45.00	45.00	45.00	45.00
45.00	45.00	45.00	45.00	45.00
45.00	45.00	45.00	45.00	45.00
45.00	45.00	45.00	45.00	45.00
45.00	45.00	45.00	45.00	45.00
45.00	45.00	45.00	45.00	45.00
45.00	45.00	45.00	45.00	45.00
45.00	45.00	45.00	45.00	45.00
45.00	45.00	45.00	45.00	45.00
45.00	45.00	45.00	45.00	45.00
45.00	45.00	45.00	45.00	45.00
45.00	45.00	45.00	45.00	45.00
45.00	45.00	45.00	45.00	45.00
45.00	45.00	45.00	45.00	45.00
45.00	45.00	45.00	45.00	45.00
45.00	45.00	45.00	45.00	45.00
45.00	45.00	45.00	45.00	45.00
45.00	45.00	45.00	45.00	45.00
45.00	45.00	45.00	45.00	45.00
45.00	45.00	45.00	45.00	45.00
45.00	45.00	45.00	45.00	45.00
45.00	45.00	45.00	45.00	45.00
45.00	45.00	45.00	45.00	45.00
45.00	45.00	45.00	45.00	45.00
45.00	45.00	45.00	45.00	45.00
45.00	45.00	45.00	45.00	45.00
45.00	45.00	45.00	45.00	45.00
45.00	45.00	45.00	45.00	45.00
45.00	45.00	45.00	45.00	45.00
45.00	45.00	45.00	45.00	45.00
45.00	45.00	45.00	45.00	45.00
45.00	45.00	45.00	45.00	45.00
45.00	45.00	45.00	45.00	45.00
45.00	45.00	45.00	45.00	45.00
45.00	45.00	45.00	45.00	45.00
45.00	45.00	45.00	45.00	45.00
45.00	45.00	45.00	45.00	45.00
45.00	45.00	45.00	45.00	45.00
45.00	45.00	45.00	45.00	45.00
45.00	45.00	45.00	45.00	45.00
45.00	45.00	45.00	45.00	45.00
45.00	45.00	45.00	45.00	45.00
45.00	45.00	45.00	45.00	45.00
45.00	45.00	45.00	45.00	45.00
45.00	45.00	45.00	45.00	45.00
45.00	45.00	45.00	45.00	45.00
45.00	45.00	45.00	45.00	45.00
45.00	45.00	45.00	45.00	45.00
45.00	45.00	45.00	45.00	45.00
45.00	45.00	45.00	45.00	45.00
45.00	45.00	45.00	45.00	45.00
45.00	45.00	45.00	45.00	45.00
45.00	45.00	45.00	45.00	45.00
45.00	45.00	45.00	45.00	45.00
45.00	45.00	45.00	45.00	45.00
45.00	45.00	45.00	45.00	45.00
45.00	45.00	45.00	45.00	45.00
45.00	45.00	45.00	45.00	45.00
45.00	45.00	45.00	45.00	45.00
45.00	45.00	45.00	45.00	45.00
45.00	45.00	45.00	45.00	45.00
45.00	45.00	45.00	45.00	45.00
45.00	45.00	45.00	45.00	45.00
45.00	45.00	45.00	45.00	45.00
45.00	45.00	45.00	45.00	45.00
45.00	45.00	45.00	45.00	45.00
45.00	45.00	45.00	45.00	45.00
45.00	45.00	45.00	45.00	45.00
45.00	45.00	45.00	45.00	45.00
45.00	45.00	45.00	45.00	45.00
45.00	45.00	45.00	45.00	45.00
45.00	45.00	45.00	45.00	45.00
45.00	45.00	45.00	45.00	45.00
45.00	45.00	45.00	45.00	45.00
45.00	45.00	45.00	45.00	45.00
45.00	45.00	45.00	45.00	45.00
45.00	45.00	45.00	45.00	45.00
45.00	45.00	45.00	45.00	45.00
45.00	45.00	45.00	45.00	45.00
45.00	45.00	45.00	45.00	45.00
45.00	45.00	45.00	45.00	45.00
45.00	45.00	45.00	45.00	45.00
[truncated: 531 more rows]
