# Supplementary material for: Collective Philanthropy: Describing and Modeling the Ecology of Giving
Source: PLoS One. 2014 Jul 1;9(7):e98876. doi: 10.1371/journal.pone.0098876 (PMC4077655; doi:10.1371/journal.pone.0098876)
Supplement: Dataset S1 — (ZIP) [file pone.0098876.s003.zip › data/share/NonprofitData-sinai.csv]

2009	2010
37259947.00	27885708.00
10027500.00	20032700.00
10025000.00	20001800.00
6672000.00	7121925.00
3398250.08	5031000.00
2522000.00	5028750.00
2510000.00	5000000.00
2138236.62	4586250.00
2030141.75	4540772.00
1900000.00	2820000.00
1680000.00	2500000.00
1596200.00	2100000.00
1319106.00	2021790.00
1316970.00	1643447.75
1300000.00	1550710.00
1209000.00	1500000.00
1057500.00	1291000.00
1056000.00	1200000.00
1050000.00	1171769.07
1019835.00	1157668.77
1015000.00	1124786.00
1005500.00	1076000.00
1002000.00	1051244.75
890240.00	1025000.00
783762.77	1000000.00
750000.00	1000000.00
670000.00	1000000.00
600000.00	950232.75
575200.00	950000.00
556281.00	901638.00
530000.00	838718.26
500000.00	791566.24
500000.00	790027.65
499808.00	645336.80
488000.00	612500.00
480000.00	600000.00
471000.00	570000.00
469970.15	505000.00
432074.29	503022.00
409396.00	501000.00
405000.00	500000.00
393600.00	500000.00
386444.33	500000.00
378000.00	500000.00
372576.84	500000.00
367500.00	490000.00
350000.00	480000.00
350000.00	477000.00
343750.00	426683.67
333000.00	405000.00
329803.70	400000.00
325000.00	377658.06
314285.72	375000.00
314272.00	374461.05
310000.00	354250.00
300000.00	350000.00
300000.00	350000.00
300000.00	347852.48
289000.00	338784.67
285000.00	330000.00
266612.00	316622.60
263950.00	315200.00
262636.31	312500.00
260000.00	310000.00
250000.00	300222.48
250000.00	300146.08
250000.00	300000.00
250000.00	300000.00
250000.00	300000.00
250000.00	299015.00
250000.00	294814.51
250000.00	294225.55
250000.00	288247.00
250000.00	273551.81
220000.00	273300.00
213250.00	263679.75
205000.00	260000.00
204853.59	260000.00
203000.00	260000.00
200358.21	259899.99
200000.00	255000.00
200000.00	253135.66
200000.00	253000.00
200000.00	251000.00
187957.66	250250.00
184100.00	250000.00
175000.00	250000.00
175000.00	250000.00
172972.00	250000.00
172872.92	250000.00
166224.10	240000.00
165306.35	240000.00
164000.00	224000.00
150000.00	223000.00
150000.00	216200.00
150000.00	216000.00
150000.00	212125.00
150000.00	211500.00
150000.00	206047.37
150000.00	205215.00
147836.69	203674.00
140242.00	200750.00
138121.00	200000.00
135000.00	200000.00
134169.00	198580.44
132916.00	195000.00
131347.36	192500.00
131000.00	191133.00
130000.00	185712.00
125000.00	178456.55
123895.00	175000.00
122789.94	172993.00
120000.00	170000.00
114845.62	167683.00
114273.00	160813.00
114090.00	160000.00
114000.00	159967.00
113000.00	157155.00
111000.00	150411.40
110500.00	150000.00
110000.00	150000.00
110000.00	150000.00
109020.01	150000.00
105500.00	150000.00
105250.00	150000.00
105000.00	150000.00
105000.00	147500.00
105000.00	146411.43
104400.00	145000.00
103708.00	142907.06
100500.00	140000.00
100000.00	136200.00
100000.00	136173.80
100000.00	126030.96
100000.00	125000.00
100000.00	125000.00
100000.00	125000.00
100000.00	121500.00
100000.00	120000.00
100000.00	119299.00
100000.00	116647.00
100000.00	115000.00
100000.00	113000.00
100000.00	111250.00
100000.00	111025.45
100000.00	111000.00
100000.00	110475.50
100000.00	110000.00
100000.00	110000.00
100000.00	107297.00
100000.00	105000.00
100000.00	105000.00
100000.00	102000.00
100000.00	101436.38
98000.00	100570.00
97000.00	100000.00
95150.00	100000.00
90300.00	100000.00
90001.00	100000.00
90000.00	100000.00
90000.00	100000.00
89150.70	100000.00
87610.59	100000.00
85500.00	100000.00
85000.00	100000.00
85000.00	100000.00
85000.00	100000.00
83975.00	100000.00
83201.00	100000.00
83000.00	100000.00
82857.00	100000.00
81675.00	100000.00
80186.00	100000.00
80000.00	100000.00
80000.00	100000.00
80000.00	100000.00
76375.00	100000.00
76000.00	100000.00
75500.00	100000.00
75250.00	100000.00
75000.00	100000.00
75000.00	100000.00
75000.00	99836.75
75000.00	99560.00
75000.00	95250.00
75000.00	94521.70
75000.00	91072.06
72992.70	90832.00
71424.99	90195.20
71350.00	90001.00
71000.00	90000.00
70000.00	90000.00
70000.00	90000.00
67000.00	90000.00
66666.67	89550.00
66017.00	87134.80
65000.00	85032.45
65000.00	85006.41
65000.00	85000.00
64000.00	85000.00
63854.92	84062.83
62500.00	83400.00
62500.00	82000.00
62300.00	80000.00
61790.00	80000.00
60250.00	78554.00
60100.00	77329.40
60000.00	77276.49
60000.00	75500.00
60000.00	75393.46
60000.00	75040.00
60000.00	75000.00
60000.00	75000.00
60000.00	75000.00
60000.00	75000.00
60000.00	75000.00
59672.00	75000.00
58467.74	75000.00
57500.00	75000.00
57500.00	75000.00
56401.48	75000.00
56000.00	75000.00
55796.63	74000.00
55720.00	73456.00
55250.00	70500.00
55000.00	70121.00
55000.00	70112.50
55000.00	70000.00
55000.00	70000.00
55000.00	68750.00
54869.43	67500.00
53000.00	67060.00
52967.60	66500.00
52500.00	65000.00
52500.00	65000.00
52500.00	65000.00
52500.00	62500.00
52250.00	62500.00
52147.74	61346.00
52000.00	61000.00
51850.00	60003.25
51576.00	60000.00
51000.00	60000.00
51000.00	60000.00
50500.00	60000.00
50200.00	60000.00
50000.00	60000.00
50000.00	60000.00
50000.00	60000.00
50000.00	59000.00
50000.00	57551.00
50000.00	57200.00
50000.00	57018.00
50000.00	55000.00
50000.00	55000.00
50000.00	55000.00
50000.00	55000.00
50000.00	54362.90
50000.00	54000.00
50000.00	53600.00
50000.00	52500.00
50000.00	52218.00
50000.00	52200.00
50000.00	52000.00
50000.00	51650.00
50000.00	51650.00
50000.00	51535.50
50000.00	51037.00
50000.00	51000.00
50000.00	51000.00
50000.00	51000.00
50000.00	50500.00
50000.00	50457.60
50000.00	50250.00
50000.00	50028.00
50000.00	50000.02
50000.00	50000.00
50000.00	50000.00
50000.00	50000.00
50000.00	50000.00
50000.00	50000.00
50000.00	50000.00
50000.00	50000.00
50000.00	50000.00
50000.00	50000.00
50000.00	50000.00
50000.00	50000.00
50000.00	50000.00
50000.00	50000.00
50000.00	50000.00
50000.00	50000.00
49570.00	50000.00
48856.50	50000.00
48750.00	50000.00
47220.00	50000.00
47000.00	50000.00
46500.00	50000.00
46500.00	50000.00
45000.00	50000.00
45000.00	50000.00
45000.00	50000.00
43647.70	50000.00
43100.00	50000.00
43004.00	50000.00
43000.00	50000.00
42500.00	50000.00
42000.00	50000.00
40000.00	50000.00
40000.00	50000.00
40000.00	50000.00
40000.00	50000.00
40000.00	50000.00
40000.00	50000.00
40000.00	50000.00
40000.00	50000.00
39000.00	50000.00
37500.00	50000.00
37500.00	50000.00
37389.75	50000.00
36000.00	50000.00
36000.00	50000.00
35000.00	50000.00
35000.00	49990.00
35000.00	49884.04
35000.00	49853.00
35000.00	49500.00
35000.00	48500.00
35000.00	45250.00
35000.00	45000.00
35000.00	45000.00
34000.00	45000.00
34000.00	44828.00
33333.33	43500.00
33000.00	43250.00
32742.85	42645.00
31600.03	42500.00
31500.00	42151.53
31490.00	42040.00
30740.00	42000.00
30624.00	41500.00
30500.00	41250.00
30000.00	41000.00
30000.00	41000.00
30000.00	41000.00
30000.00	41000.00
30000.00	40900.00
30000.00	40850.00
30000.00	40008.45
30000.00	40000.00
30000.00	40000.00
30000.00	40000.00
30000.00	40000.00
30000.00	40000.00
30000.00	40000.00
29912.00	40000.00
29666.66	40000.00
29200.00	40000.00
29000.00	40000.00
28518.90	39883.66
28500.00	39758.00
28200.00	39000.00
28125.00	39000.00
28000.00	37500.00
28000.00	37500.00
27770.16	37500.00
27750.00	37500.00
27750.00	37500.00
27500.00	37201.00
27500.00	36403.06
27470.00	35500.00
27000.00	35430.00
27000.00	35228.88
26000.00	35000.00
26000.00	35000.00
26000.00	35000.00
26000.00	35000.00
25775.00	35000.00
25720.00	35000.00
25704.00	35000.00
25657.02	35000.00
25100.00	35000.00
25000.00	34000.00
25000.00	33102.04
25000.00	33000.00
25000.00	33000.00
25000.00	33000.00
25000.00	33000.00
25000.00	32100.00
25000.00	31800.00
25000.00	31400.00
25000.00	31329.25
25000.00	31000.00
25000.00	30353.00
25000.00	30070.84
25000.00	30000.00
25000.00	30000.00
25000.00	30000.00
25000.00	30000.00
25000.00	30000.00
25000.00	30000.00
25000.00	30000.00
25000.00	30000.00
25000.00	30000.00
25000.00	30000.00
25000.00	29885.00
25000.00	29750.00
25000.00	28500.00
25000.00	28300.00
25000.00	28000.00
25000.00	27831.45
25000.00	27500.00
25000.00	27500.00
25000.00	27000.00
25000.00	27000.00
25000.00	26400.00
25000.00	26350.00
25000.00	26250.00
25000.00	26100.00
25000.00	26000.00
25000.00	25952.00
25000.00	25700.00
25000.00	25500.00
25000.00	25500.00
25000.00	25254.00
25000.00	25198.45
25000.00	25000.00
25000.00	25000.00
25000.00	25000.00
25000.00	25000.00
25000.00	25000.00
25000.00	25000.00
25000.00	25000.00
24980.00	25000.00
24000.00	25000.00
23300.00	25000.00
23296.00	25000.00
23296.00	25000.00
23000.00	25000.00
23000.00	25000.00
22500.00	25000.00
22500.00	25000.00
22000.00	25000.00
21600.00	25000.00
21500.00	25000.00
21267.71	25000.00
21050.00	25000.00
21000.00	25000.00
20833.32	25000.00
20550.00	25000.00
20228.00	25000.00
20200.00	25000.00
20200.00	25000.00
20000.00	25000.00
20000.00	25000.00
20000.00	25000.00
20000.00	25000.00
20000.00	25000.00
20000.00	25000.00
20000.00	25000.00
20000.00	25000.00
20000.00	25000.00
20000.00	25000.00
20000.00	25000.00
20000.00	25000.00
20000.00	25000.00
20000.00	25000.00
20000.00	25000.00
20000.00	25000.00
20000.00	25000.00
20000.00	25000.00
20000.00	25000.00
20000.00	25000.00
20000.00	25000.00
20000.00	25000.00
20000.00	25000.00
20000.00	25000.00
20000.00	25000.00
19906.08	25000.00
19446.30	25000.00
19170.00	25000.00
19000.00	24410.47
18900.00	24000.00
18836.00	24000.00
18809.51	24000.00
18000.00	23978.93
18000.00	23100.00
17500.00	22500.00
17500.00	22500.00
17500.00	22200.00
17500.00	22000.00
17500.00	21931.63
17025.00	21850.00
17000.00	21500.00
17000.00	21015.00
17000.00	21000.00
17000.00	20800.00
16750.00	20250.00
16700.00	20150.00
16000.00	20056.00
16000.00	20000.00
16000.00	20000.00
15937.75	20000.00
15800.00	20000.00
15614.63	20000.00
15500.00	20000.00
15500.00	20000.00
15500.00	20000.00
15333.34	20000.00
15318.40	20000.00
15150.00	20000.00
15100.00	20000.00
15000.00	20000.00
15000.00	20000.00
15000.00	20000.00
15000.00	20000.00
15000.00	20000.00
15000.00	20000.00
15000.00	20000.00
15000.00	20000.00
15000.00	20000.00
15000.00	20000.00
15000.00	20000.00
15000.00	20000.00
15000.00	20000.00
15000.00	20000.00
15000.00	20000.00
15000.00	20000.00
15000.00	20000.00
15000.00	20000.00
15000.00	19589.00
15000.00	19429.00
15000.00	19052.00
15000.00	18750.00
15000.00	18750.00
15000.00	18750.00
15000.00	18666.00
15000.00	18653.36
15000.00	18500.00
15000.00	18250.00
15000.00	18000.00
15000.00	18000.00
15000.00	17500.00
15000.00	17500.00
15000.00	17500.00
15000.00	17250.00
15000.00	17000.00
15000.00	17000.00
15000.00	17000.00
15000.00	16800.00
15000.00	16600.00
15000.00	16500.00
15000.00	16051.98
15000.00	16000.00
14970.00	16000.00
14772.00	15934.00
14540.00	15933.00
14487.10	15651.40
14000.00	15500.00
14000.00	15466.50
14000.00	15436.80
13750.00	15250.00
13650.00	15150.00
13500.00	15100.00
13500.00	15000.00
13000.00	15000.00
13000.00	15000.00
13000.00	15000.00
13000.00	15000.00
12890.00	15000.00
12600.00	15000.00
12500.00	15000.00
12500.00	15000.00
12500.00	15000.00
12500.00	15000.00
12500.00	15000.00
12500.00	15000.00
12500.00	15000.00
12500.00	15000.00
12500.00	15000.00
12500.00	15000.00
12500.00	15000.00
12201.40	15000.00
12193.73	15000.00
12160.00	15000.00
12100.00	15000.00
12000.00	15000.00
12000.00	15000.00
12000.00	15000.00
12000.00	15000.00
12000.00	15000.00
12000.00	15000.00
12000.00	15000.00
12000.00	15000.00
12000.00	15000.00
12000.00	15000.00
12000.00	15000.00
12000.00	15000.00
12000.00	15000.00
12000.00	15000.00
11850.00	15000.00
11800.00	15000.00
11549.01	15000.00
11500.00	15000.00
11400.00	14500.00
11252.50	14485.00
11250.00	14100.00
11250.00	14000.00
11200.00	14000.00
11150.00	13784.54
11000.00	13500.00
11000.00	13500.00
11000.00	13500.00
11000.00	13500.00
11000.00	13442.00
11000.00	13230.00
11000.00	13000.00
11000.00	13000.00
11000.00	13000.00
11000.00	13000.00
10875.00	13000.00
10750.00	12905.00
10500.00	12895.75
10400.00	12750.00
10300.00	12528.89
10120.00	12500.00
10100.00	12500.00
10100.00	12500.00
10063.78	12500.00
10056.10	12500.00
10000.00	12500.00
10000.00	12500.00
10000.00	12500.00
10000.00	12500.00
10000.00	12500.00
10000.00	12500.00
10000.00	12500.00
10000.00	12500.00
10000.00	12396.00
10000.00	12250.00
10000.00	12250.00
10000.00	12177.81
10000.00	12000.00
10000.00	12000.00
10000.00	12000.00
10000.00	12000.00
10000.00	12000.00
10000.00	12000.00
10000.00	12000.00
10000.00	12000.00
10000.00	12000.00
10000.00	12000.00
10000.00	12000.00
10000.00	11950.00
10000.00	11850.00
10000.00	11800.00
10000.00	11670.00
10000.00	11400.00
10000.00	11264.10
10000.00	11250.00
10000.00	11210.50
10000.00	11081.78
10000.00	11000.00
10000.00	11000.00
10000.00	11000.00
10000.00	11000.00
10000.00	11000.00
10000.00	11000.00
10000.00	11000.00
10000.00	11000.00
10000.00	10800.00
10000.00	10718.00
10000.00	10700.00
10000.00	10502.36
10000.00	10500.00
10000.00	10500.00
10000.00	10500.00
10000.00	10500.00
10000.00	10500.00
10000.00	10500.00
10000.00	10356.49
10000.00	10350.00
10000.00	10210.24
10000.00	10200.00
10000.00	10190.44
10000.00	10150.00
10000.00	10100.00
10000.00	10099.13
10000.00	10050.00
10000.00	10050.00
10000.00	10046.25
10000.00	10030.00
10000.00	10021.77
10000.00	10000.00
10000.00	10000.00
10000.00	10000.00
10000.00	10000.00
10000.00	10000.00
10000.00	10000.00
10000.00	10000.00
10000.00	10000.00
10000.00	10000.00
10000.00	10000.00
10000.00	10000.00
10000.00	10000.00
10000.00	10000.00
10000.00	10000.00
10000.00	10000.00
10000.00	10000.00
10000.00	10000.00
10000.00	10000.00
10000.00	10000.00
10000.00	10000.00
10000.00	10000.00
10000.00	10000.00
10000.00	10000.00
10000.00	10000.00
10000.00	10000.00
10000.00	10000.00
10000.00	10000.00
10000.00	10000.00
10000.00	10000.00
10000.00	10000.00
10000.00	10000.00
10000.00	10000.00
10000.00	10000.00
10000.00	10000.00
10000.00	10000.00
10000.00	10000.00
10000.00	10000.00
10000.00	10000.00
10000.00	10000.00
10000.00	10000.00
10000.00	10000.00
10000.00	10000.00
10000.00	10000.00
10000.00	10000.00
10000.00	10000.00
10000.00	10000.00
10000.00	10000.00
10000.00	10000.00
10000.00	10000.00
10000.00	10000.00
10000.00	10000.00
10000.00	10000.00
10000.00	10000.00
10000.00	10000.00
10000.00	10000.00
10000.00	10000.00
10000.00	10000.00
10000.00	10000.00
10000.00	10000.00
10000.00	10000.00
10000.00	10000.00
10000.00	10000.00
10000.00	10000.00
10000.00	10000.00
10000.00	10000.00
10000.00	10000.00
10000.00	10000.00
10000.00	10000.00
10000.00	10000.00
10000.00	10000.00
10000.00	10000.00
10000.00	10000.00
10000.00	10000.00
10000.00	10000.00
10000.00	10000.00
10000.00	10000.00
10000.00	10000.00
10000.00	10000.00
10000.00	10000.00
10000.00	10000.00
10000.00	10000.00
10000.00	10000.00
10000.00	10000.00
10000.00	10000.00
10000.00	10000.00
10000.00	10000.00
10000.00	10000.00
10000.00	10000.00
10000.00	10000.00
10000.00	10000.00
10000.00	10000.00
10000.00	10000.00
10000.00	10000.00
10000.00	10000.00
10000.00	10000.00
10000.00	10000.00
10000.00	10000.00
10000.00	10000.00
10000.00	10000.00
10000.00	10000.00
10000.00	10000.00
10000.00	10000.00
10000.00	10000.00
9892.50	10000.00
9850.00	10000.00
9800.00	10000.00
9725.00	10000.00
9700.00	10000.00
9582.00	10000.00
9550.00	10000.00
9500.00	10000.00
9500.00	10000.00
9500.00	10000.00
9100.00	10000.00
9028.00	10000.00
9000.00	10000.00
9000.00	10000.00
9000.00	10000.00
9000.00	10000.00
9000.00	10000.00
9000.00	10000.00
8980.00	10000.00
8750.00	10000.00
8500.00	10000.00
8500.00	10000.00
8500.00	10000.00
8500.00	10000.00
8500.00	10000.00
8469.00	10000.00
8450.00	10000.00
8333.00	10000.00
8180.00	10000.00
8050.00	10000.00
8000.00	10000.00
8000.00	10000.00
8000.00	10000.00
8000.00	10000.00
8000.00	10000.00
8000.00	10000.00
7969.00	10000.00
7950.00	10000.00
7891.63	10000.00
7850.00	10000.00
7832.00	10000.00
7725.00	10000.00
7650.00	10000.00
7500.00	10000.00
7500.00	10000.00
7500.00	10000.00
7500.00	10000.00
7500.00	10000.00
7500.00	10000.00
7500.00	10000.00
7500.00	10000.00
7500.00	10000.00
7500.00	10000.00
7500.00	10000.00
7500.00	10000.00
7500.00	10000.00
7500.00	10000.00
7500.00	10000.00
7400.00	10000.00
7200.00	10000.00
7170.00	10000.00
7020.00	10000.00
7000.00	10000.00
7000.00	10000.00
7000.00	10000.00
7000.00	10000.00
7000.00	10000.00
7000.00	10000.00
7000.00	10000.00
7000.00	10000.00
7000.00	9964.50
6888.00	9950.00
6830.00	9900.00
6760.00	9700.00
6700.00	9700.00
6660.00	9643.00
6575.54	9585.00
6500.00	9500.00
6500.00	9150.00
6500.00	8840.21
6500.00	8600.00
6500.00	8600.00
6500.00	8500.00
6500.00	8500.00
6500.00	8500.00
6401.48	8500.00
6300.00	8497.00
6300.00	8300.00
6200.00	8200.00
6190.00	8125.00
6143.81	8085.00
6000.00	8050.00
6000.00	8000.00
6000.00	8000.00
6000.00	8000.00
6000.00	8000.00
6000.00	8000.00
6000.00	7950.00
6000.00	7928.00
6000.00	7902.80
6000.00	7800.00
6000.00	7700.00
6000.00	7656.00
6000.00	7500.00
6000.00	7500.00
6000.00	7500.00
6000.00	7500.00
6000.00	7500.00
6000.00	7500.00
6000.00	7500.00
6000.00	7500.00
6000.00	7500.00
6000.00	7500.00
6000.00	7500.00
5870.00	7500.00
5860.00	7500.00
5855.00	7500.00
5800.00	7500.00
5800.00	7500.00
5800.00	7500.00
5750.00	7500.00
5745.00	7500.00
5693.17	7500.00
5658.50	7500.00
5625.00	7450.00
5600.00	7350.00
5600.00	7336.50
5510.00	7200.00
5500.00	7000.00
5500.00	7000.00
5500.00	7000.00
5500.00	7000.00
5500.00	7000.00
5350.00	7000.00
5350.00	7000.00
5345.00	7000.00
5250.00	6710.00
5250.00	6592.50
5250.00	6550.00
5250.00	6500.00
5250.00	6500.00
5200.00	6401.50
5170.00	6350.00
5138.00	6275.00
5100.00	6250.00
5060.00	6250.00
5004.45	6175.00
5000.00	6100.00
5000.00	6000.00
5000.00	6000.00
5000.00	6000.00
5000.00	6000.00
5000.00	6000.00
5000.00	6000.00
5000.00	6000.00
5000.00	6000.00
5000.00	6000.00
5000.00	6000.00
5000.00	6000.00
5000.00	6000.00
5000.00	6000.00
5000.00	6000.00
5000.00	6000.00
5000.00	6000.00
5000.00	6000.00
5000.00	6000.00
5000.00	6000.00
5000.00	6000.00
5000.00	6000.00
5000.00	6000.00
5000.00	6000.00
5000.00	6000.00
5000.00	6000.00
5000.00	6000.00
5000.00	6000.00
5000.00	6000.00
5000.00	6000.00
5000.00	6000.00
5000.00	6000.00
5000.00	6000.00
5000.00	6000.00
5000.00	6000.00
5000.00	5934.00
5000.00	5750.00
5000.00	5750.00
5000.00	5745.00
5000.00	5600.00
5000.00	5600.00
5000.00	5553.19
5000.00	5500.52
5000.00	5500.00
5000.00	5500.00
5000.00	5500.00
5000.00	5500.00
5000.00	5400.00
5000.00	5400.00
5000.00	5400.00
5000.00	5400.00
5000.00	5250.00
5000.00	5250.00
5000.00	5232.75
5000.00	5200.00
5000.00	5200.00
5000.00	5197.18
5000.00	5150.00
5000.00	5100.00
5000.00	5063.00
5000.00	5012.00
5000.00	5000.33
5000.00	5000.00
5000.00	5000.00
5000.00	5000.00
5000.00	5000.00
5000.00	5000.00
5000.00	5000.00
5000.00	5000.00
5000.00	5000.00
5000.00	5000.00
5000.00	5000.00
5000.00	5000.00
5000.00	5000.00
5000.00	5000.00
5000.00	5000.00
5000.00	5000.00
5000.00	5000.00
5000.00	5000.00
5000.00	5000.00
5000.00	5000.00
5000.00	5000.00
5000.00	5000.00
5000.00	5000.00
5000.00	5000.00
5000.00	5000.00
5000.00	5000.00
5000.00	5000.00
5000.00	5000.00
5000.00	5000.00
5000.00	5000.00
5000.00	5000.00
5000.00	5000.00
5000.00	5000.00
5000.00	5000.00
5000.00	5000.00
5000.00	5000.00
5000.00	5000.00
5000.00	5000.00
5000.00	5000.00
5000.00	5000.00
5000.00	5000.00
5000.00	5000.00
5000.00	5000.00
5000.00	5000.00
5000.00	5000.00
5000.00	5000.00
5000.00	5000.00
5000.00	5000.00
5000.00	5000.00
5000.00	5000.00
5000.00	5000.00
5000.00	5000.00
5000.00	5000.00
5000.00	5000.00
5000.00	5000.00
5000.00	5000.00
5000.00	5000.00
5000.00	5000.00
5000.00	5000.00
5000.00	5000.00
5000.00	5000.00
5000.00	5000.00
5000.00	5000.00
5000.00	5000.00
5000.00	5000.00
5000.00	5000.00
5000.00	5000.00
5000.00	5000.00
5000.00	5000.00
5000.00	5000.00
5000.00	5000.00
5000.00	5000.00
5000.00	5000.00
5000.00	5000.00
5000.00	5000.00
5000.00	5000.00
5000.00	5000.00
5000.00	5000.00
5000.00	5000.00
5000.00	5000.00
5000.00	5000.00
5000.00	5000.00
5000.00	5000.00
5000.00	5000.00
5000.00	5000.00
5000.00	5000.00
5000.00	5000.00
5000.00	5000.00
5000.00	5000.00
5000.00	5000.00
5000.00	5000.00
5000.00	5000.00
5000.00	5000.00
5000.00	5000.00
5000.00	5000.00
5000.00	5000.00
5000.00	5000.00
5000.00	5000.00
5000.00	5000.00
5000.00	5000.00
5000.00	5000.00
5000.00	5000.00
5000.00	5000.00
5000.00	5000.00
5000.00	5000.00
5000.00	5000.00
5000.00	5000.00
5000.00	5000.00
5000.00	5000.00
5000.00	5000.00
5000.00	5000.00
5000.00	5000.00
5000.00	5000.00
5000.00	5000.00
5000.00	5000.00
5000.00	5000.00
5000.00	5000.00
5000.00	5000.00
5000.00	5000.00
5000.00	5000.00
5000.00	5000.00
5000.00	5000.00
5000.00	5000.00
5000.00	5000.00
4999.99	5000.00
4900.00	5000.00
4794.83	5000.00
4775.00	5000.00
4702.00	5000.00
4700.00	5000.00
4700.00	5000.00
4600.00	5000.00
4575.86	5000.00
4500.00	5000.00
4500.00	5000.00
4500.00	5000.00
4500.00	5000.00
4500.00	5000.00
4500.00	5000.00
4500.00	5000.00
4500.00	5000.00
4500.00	5000.00
4470.00	5000.00
4429.94	5000.00
4325.00	5000.00
4300.00	5000.00
4300.00	5000.00
4247.36	5000.00
4200.00	5000.00
4200.00	5000.00
4050.00	5000.00
4035.00	5000.00
4020.00	5000.00
4018.95	5000.00
4000.00	5000.00
4000.00	5000.00
4000.00	5000.00
4000.00	5000.00
4000.00	5000.00
4000.00	5000.00
4000.00	5000.00
4000.00	5000.00
4000.00	5000.00
4000.00	5000.00
4000.00	5000.00
4000.00	5000.00
4000.00	5000.00
3970.00	5000.00
3960.00	5000.00
3850.00	5000.00
3764.00	5000.00
3750.00	5000.00
3700.00	5000.00
3700.00	5000.00
3700.00	5000.00
3670.00	5000.00
3650.00	5000.00
3650.00	5000.00
3620.00	5000.00
3600.00	5000.00
3600.00	5000.00
3600.00	5000.00
3600.00	5000.00
3535.00	5000.00
3500.00	5000.00
3500.00	5000.00
3500.00	5000.00
3500.00	5000.00
3500.00	5000.00
3500.00	5000.00
3500.00	5000.00
3500.00	5000.00
3500.00	5000.00
3500.00	5000.00
3500.00	5000.00
3500.00	5000.00
3500.00	5000.00
3500.00	5000.00
3500.00	5000.00
3500.00	5000.00
3500.00	5000.00
3500.00	5000.00
3450.22	5000.00
3450.00	5000.00
3400.00	5000.00
3400.00	5000.00
3395.00	5000.00
3334.00	5000.00
3333.00	5000.00
3333.00	5000.00
3300.00	5000.00
3300.00	4993.20
3289.74	4980.00
3280.00	4975.00
3280.00	4687.50
3255.00	4674.00
3230.00	4674.00
3200.00	4674.00
3100.00	4660.00
3050.00	4646.48
3050.00	4608.00
3050.00	4558.20
3000.00	4550.00
3000.00	4500.00
3000.00	4500.00
3000.00	4500.00
3000.00	4500.00
3000.00	4500.00
3000.00	4500.00
3000.00	4500.00
3000.00	4500.00
3000.00	4500.00
3000.00	4400.00
3000.00	4390.61
3000.00	4350.00
3000.00	4300.00
3000.00	4300.00
3000.00	4291.80
3000.00	4250.00
3000.00	4230.00
3000.00	4200.00
3000.00	4200.00
3000.00	4200.00
3000.00	4200.00
3000.00	4125.00
3000.00	4100.00
3000.00	4100.00
3000.00	4001.00
3000.00	4000.00
3000.00	4000.00
3000.00	4000.00
3000.00	4000.00
3000.00	4000.00
3000.00	4000.00
3000.00	4000.00
3000.00	4000.00
3000.00	4000.00
3000.00	4000.00
3000.00	4000.00
3000.00	4000.00
3000.00	4000.00
3000.00	4000.00
3000.00	3959.49
3000.00	3900.00
3000.00	3850.00
3000.00	3850.00
3000.00	3836.00
3000.00	3825.00
3000.00	3800.00
3000.00	3775.00
3000.00	3750.00
3000.00	3750.00
3000.00	3750.00
3000.00	3700.00
3000.00	3675.00
3000.00	3650.00
3000.00	3650.00
2985.00	3600.00
2950.00	3600.00
2950.00	3600.00
2900.00	3600.00
2850.00	3550.00
2850.00	3500.00
2850.00	3500.00
2850.00	3500.00
2850.00	3500.00
2850.00	3500.00
2800.00	3500.00
2800.00	3500.00
2800.00	3500.00
2800.00	3500.00
2750.00	3500.00
2750.00	3500.00
2750.00	3500.00
2700.00	3500.00
2700.00	3500.00
2700.00	3500.00
2700.00	3500.00
2700.00	3500.00
2684.00	3500.00
2665.00	3500.00
2655.22	3500.00
2655.00	3500.00
2650.00	3500.00
2650.00	3500.00
2600.00	3500.00
2600.00	3500.00
2582.10	3500.00
2550.00	3500.00
2550.00	3500.00
2500.00	3500.00
2500.00	3400.00
2500.00	3400.00
2500.00	3365.00
2500.00	3336.70
2500.00	3300.00
2500.00	3300.00
2500.00	3300.00
2500.00	3250.00
2500.00	3250.00
2500.00	3250.00
2500.00	3250.00
2500.00	3240.00
2500.00	3200.00
2500.00	3200.00
2500.00	3150.00
2500.00	3150.00
2500.00	3143.60
2500.00	3125.00
2500.00	3125.00
2500.00	3125.00
2500.00	3100.00
2500.00	3100.00
2500.00	3075.00
2500.00	3067.62
2500.00	3050.00
2500.00	3050.00
2500.00	3050.00
2500.00	3040.00
2500.00	3025.99
2500.00	3018.00
2500.00	3000.00
2500.00	3000.00
2500.00	3000.00
2500.00	3000.00
2500.00	3000.00
2500.00	3000.00
2500.00	3000.00
2500.00	3000.00
2500.00	3000.00
2500.00	3000.00
2500.00	3000.00
2500.00	3000.00
2500.00	3000.00
2500.00	3000.00
2500.00	3000.00
2500.00	3000.00
2500.00	3000.00
2500.00	3000.00
2500.00	3000.00
2500.00	3000.00
2500.00	3000.00
2500.00	3000.00
2500.00	3000.00
2500.00	3000.00
2500.00	3000.00
2500.00	3000.00
2500.00	3000.00
2500.00	3000.00
2500.00	3000.00
2500.00	3000.00
2500.00	3000.00
2500.00	3000.00
2500.00	3000.00
2500.00	3000.00
2500.00	3000.00
2500.00	3000.00
2500.00	3000.00
2500.00	3000.00
2500.00	3000.00
2500.00	3000.00
2500.00	3000.00
2500.00	3000.00
2500.00	3000.00
2500.00	3000.00
2500.00	3000.00
2500.00	3000.00
2500.00	3000.00
2500.00	3000.00
2500.00	3000.00
2500.00	3000.00
2500.00	3000.00
2500.00	3000.00
2500.00	3000.00
2500.00	3000.00
2500.00	2920.00
2500.00	2900.00
2500.00	2900.00
2500.00	2900.00
2500.00	2900.00
2500.00	2887.43
2500.00	2850.00
2500.00	2850.00
2500.00	2800.00
2500.00	2800.00
2500.00	2800.00
2500.00	2800.00
2500.00	2750.00
2500.00	2700.00
2500.00	2700.00
2500.00	2700.00
2500.00	2700.00
2500.00	2700.00
2500.00	2680.00
2500.00	2650.00
2500.00	2650.00
2500.00	2625.00
2500.00	2600.00
2500.00	2600.00
2500.00	2600.00
2500.00	2600.00
2500.00	2600.00
2500.00	2600.00
2500.00	2600.00
2500.00	2586.50
2500.00	2575.00
2500.00	2550.00
2500.00	2506.02
2500.00	2500.00
2500.00	2500.00
2500.00	2500.00
2500.00	2500.00
2500.00	2500.00
2500.00	2500.00
2500.00	2500.00
2500.00	2500.00
2500.00	2500.00
2465.00	2500.00
2450.00	2500.00
2450.00	2500.00
2425.00	2500.00
2400.00	2500.00
2400.00	2500.00
2400.00	2500.00
2400.00	2500.00
2400.00	2500.00
2400.00	2500.00
2400.00	2500.00
2400.00	2500.00
2400.00	2500.00
2350.00	2500.00
2350.00	2500.00
2350.00	2500.00
2325.00	2500.00
2325.00	2500.00
2300.00	2500.00
2300.00	2500.00
2300.00	2500.00
2300.00	2500.00
2290.00	2500.00
2285.00	2500.00
2279.10	2500.00
2251.00	2500.00
2250.00	2500.00
2250.00	2500.00
2250.00	2500.00
2250.00	2500.00
2250.00	2500.00
2250.00	2500.00
2250.00	2500.00
2240.00	2500.00
2200.00	2500.00
2200.00	2500.00
2200.00	2500.00
2200.00	2500.00
2200.00	2500.00
2196.95	2500.00
2160.00	2500.00
2150.00	2500.00
2120.00	2500.00
2100.00	2500.00
2100.00	2500.00
2100.00	2500.00
2100.00	2500.00
2100.00	2500.00
2099.04	2500.00
2050.00	2500.00
2050.00	2500.00
2024.00	2500.00
2000.00	2500.00
2000.00	2500.00
2000.00	2500.00
2000.00	2500.00
2000.00	2500.00
2000.00	2500.00
2000.00	2500.00
2000.00	2500.00
2000.00	2500.00
2000.00	2500.00
2000.00	2500.00
2000.00	2500.00
2000.00	2500.00
2000.00	2500.00
2000.00	2500.00
2000.00	2500.00
2000.00	2500.00
2000.00	2500.00
2000.00	2500.00
2000.00	2500.00
2000.00	2500.00
2000.00	2500.00
2000.00	2500.00
2000.00	2500.00
2000.00	2500.00
2000.00	2500.00
2000.00	2500.00
2000.00	2500.00
2000.00	2500.00
2000.00	2500.00
2000.00	2500.00
2000.00	2500.00
2000.00	2500.00
2000.00	2500.00
2000.00	2500.00
2000.00	2500.00
2000.00	2500.00
2000.00	2500.00
2000.00	2500.00
2000.00	2500.00
2000.00	2500.00
2000.00	2500.00
2000.00	2500.00
2000.00	2500.00
2000.00	2500.00
2000.00	2500.00
2000.00	2500.00
2000.00	2500.00
2000.00	2500.00
2000.00	2500.00
2000.00	2500.00
2000.00	2500.00
2000.00	2500.00
2000.00	2500.00
2000.00	2500.00
2000.00	2500.00
2000.00	2500.00
2000.00	2500.00
2000.00	2500.00
2000.00	2500.00
2000.00	2500.00
2000.00	2500.00
2000.00	2500.00
2000.00	2500.00
2000.00	2500.00
2000.00	2500.00
2000.00	2500.00
2000.00	2500.00
2000.00	2500.00
2000.00	2500.00
2000.00	2500.00
2000.00	2500.00
2000.00	2500.00
2000.00	2500.00
2000.00	2500.00
2000.00	2500.00
2000.00	2500.00
2000.00	2500.00
2000.00	2500.00
2000.00	2500.00
2000.00	2500.00
2000.00	2500.00
2000.00	2500.00
2000.00	2500.00
2000.00	2500.00
2000.00	2500.00
2000.00	2500.00
2000.00	2500.00
2000.00	2500.00
2000.00	2500.00
2000.00	2500.00
2000.00	2500.00
2000.00	2500.00
2000.00	2500.00
2000.00	2500.00
2000.00	2500.00
2000.00	2500.00
2000.00	2500.00
2000.00	2500.00
2000.00	2500.00
2000.00	2500.00
2000.00	2500.00
1980.00	2500.00
1950.00	2500.00
1950.00	2500.00
1945.00	2500.00
1935.00	2500.00
1900.00	2500.00
1900.00	2500.00
1900.00	2500.00
1894.84	2500.00
1875.00	2500.00
1850.00	2500.00
1850.00	2480.00
1836.00	2450.00
1811.40	2450.00
1800.00	2450.00
1800.00	2417.37
1800.00	2400.00
1800.00	2400.00
1800.00	2400.00
1800.00	2400.00
1800.00	2400.00
1800.00	2400.00
1792.20	2400.00
1750.00	2350.00
1750.00	2350.00
1750.00	2350.00
1750.00	2342.00
1750.00	2336.50
1700.00	2303.25
1700.00	2300.00
1700.00	2300.00
1700.00	2300.00
1700.00	2250.00
1667.00	2250.00
1650.00	2250.00
1650.00	2250.00
1650.00	2250.00
1645.00	2250.00
1620.00	2250.00
1620.00	2250.00
1600.00	2250.00
1600.00	2225.00
1600.00	2223.49
1600.00	2200.00
1600.00	2200.00
1600.00	2200.00
1600.00	2200.00
1600.00	2200.00
1600.00	2200.00
1600.00	2152.00
1575.00	2150.00
1555.00	2118.90
1550.00	2100.00
1550.00	2100.00
1550.00	2100.00
1536.00	2100.00
1528.08	2095.00
1520.00	2080.00
1510.00	2075.00
1500.00	2050.00
1500.00	2050.00
1500.00	2047.50
1500.00	2040.00
1500.00	2040.00
1500.00	2000.00
1500.00	2000.00
1500.00	2000.00
1500.00	2000.00
1500.00	2000.00
1500.00	2000.00
1500.00	2000.00
1500.00	2000.00
1500.00	2000.00
1500.00	2000.00
1500.00	2000.00
1500.00	2000.00
1500.00	2000.00
1500.00	2000.00
1500.00	2000.00
1500.00	2000.00
1500.00	2000.00
1500.00	2000.00
1500.00	2000.00
1500.00	2000.00
1500.00	2000.00
1500.00	2000.00
1500.00	2000.00
1500.00	2000.00
1500.00	2000.00
1500.00	2000.00
1500.00	2000.00
1500.00	2000.00
1500.00	2000.00
1500.00	2000.00
1500.00	2000.00
1500.00	2000.00
1500.00	2000.00
1500.00	2000.00
1500.00	2000.00
1500.00	2000.00
1500.00	2000.00
1500.00	2000.00
1500.00	2000.00
1500.00	2000.00
1500.00	2000.00
1500.00	2000.00
1500.00	2000.00
1500.00	2000.00
1500.00	2000.00
1500.00	2000.00
1500.00	2000.00
1500.00	2000.00
1500.00	2000.00
1500.00	2000.00
1500.00	2000.00
1500.00	2000.00
1500.00	2000.00
1500.00	2000.00
1500.00	2000.00
1500.00	2000.00
1500.00	2000.00
1500.00	2000.00
1500.00	2000.00
1500.00	2000.00
1500.00	2000.00
1500.00	2000.00
1500.00	2000.00
1500.00	2000.00
1500.00	2000.00
1500.00	2000.00
1500.00	2000.00
1500.00	2000.00
1490.50	2000.00
1470.00	2000.00
1468.00	2000.00
1450.00	2000.00
1450.00	2000.00
1450.00	2000.00
1450.00	2000.00
1450.00	2000.00
1450.00	2000.00
1450.00	2000.00
1430.00	2000.00
1430.00	2000.00
1420.00	2000.00
1420.00	2000.00
1420.00	2000.00
1420.00	2000.00
1400.00	2000.00
1400.00	2000.00
1400.00	2000.00
1400.00	2000.00
1400.00	2000.00
1400.00	2000.00
1400.00	2000.00
1400.00	2000.00
1400.00	2000.00
1400.00	2000.00
1400.00	2000.00
1400.00	2000.00
1400.00	2000.00
1400.00	2000.00
1397.00	2000.00
1375.00	2000.00
1370.00	2000.00
1370.00	2000.00
1350.00	2000.00
1350.00	2000.00
1350.00	2000.00
1350.00	2000.00
1350.00	2000.00
1350.00	2000.00
1350.00	2000.00
1350.00	2000.00
1350.00	2000.00
1350.00	2000.00
1340.00	2000.00
1325.00	2000.00
1325.00	2000.00
1300.00	2000.00
1300.00	2000.00
1300.00	2000.00
1300.00	2000.00
1300.00	2000.00
1300.00	2000.00
1300.00	2000.00
1300.00	2000.00
1300.00	2000.00
1300.00	2000.00
1275.00	2000.00
1275.00	2000.00
1275.00	1975.00
1257.12	1975.00
1250.00	1950.00
1250.00	1900.00
1250.00	1900.00
1250.00	1869.00
1250.00	1850.00
1250.00	1800.00
1250.00	1800.00
1250.00	1800.00
1250.00	1800.00
1250.00	1800.00
1250.00	1800.00
1250.00	1800.00
1250.00	1800.00
1250.00	1800.00
1250.00	1800.00
1250.00	1800.00
1250.00	1800.00
1250.00	1800.00
1250.00	1800.00
1250.00	1800.00
1250.00	1800.00
1250.00	1800.00
1250.00	1800.00
1250.00	1781.92
1250.00	1775.00
1250.00	1755.00
1250.00	1750.00
1250.00	1750.00
1250.00	1750.00
1250.00	1750.00
1250.00	1750.00
1245.00	1750.00
1240.00	1750.00
1236.71	1750.00
1225.00	1732.75
1225.00	1700.00
1208.80	1700.00
1200.00	1700.00
1200.00	1700.00
1200.00	1700.00
1200.00	1700.00
1200.00	1700.00
1200.00	1700.00
1200.00	1685.00
1200.00	1682.00
1200.00	1680.00
1200.00	1650.00
1200.00	1650.00
1200.00	1650.00
1200.00	1650.00
1200.00	1635.00
1200.00	1630.00
1200.00	1625.00
1200.00	1620.00
1200.00	1600.00
1200.00	1600.00
1200.00	1600.00
1200.00	1600.00
1200.00	1600.00
1200.00	1600.00
1200.00	1575.00
1200.00	1560.00
1200.00	1550.00
1200.00	1550.00
1200.00	1550.00
1200.00	1550.00
1200.00	1550.00
1200.00	1536.00
1200.00	1525.00
1200.00	1505.00
1200.00	1500.00
1200.00	1500.00
1200.00	1500.00
1200.00	1500.00
1200.00	1500.00
1200.00	1500.00
1200.00	1500.00
1200.00	1500.00
1200.00	1500.00
1200.00	1500.00
1200.00	1500.00
1192.50	1500.00
1175.00	1500.00
1170.00	1500.00
1170.00	1500.00
1170.00	1500.00
1170.00	1500.00
1165.00	1500.00
1150.00	1500.00
1150.00	1500.00
1150.00	1500.00
1150.00	1500.00
1150.00	1500.00
1150.00	1500.00
1150.00	1500.00
1150.00	1500.00
1125.00	1500.00
1125.00	1500.00
1120.00	1500.00
1100.00	1500.00
1100.00	1500.00
1100.00	1500.00
1100.00	1500.00
1100.00	1500.00
1100.00	1500.00
1100.00	1500.00
1100.00	1500.00
1080.00	1500.00
1070.00	1500.00
1050.00	1500.00
1050.00	1500.00
1050.00	1500.00
1050.00	1500.00
1050.00	1500.00
1050.00	1500.00
1050.00	1500.00
1050.00	1500.00
1050.00	1500.00
1046.00	1500.00
1040.00	1500.00
1037.00	1500.00
1025.00	1500.00
1025.00	1500.00
1020.00	1500.00
1020.00	1500.00
1019.92	1500.00
1009.80	1500.00
1001.00	1500.00
1000.20	1500.00
1000.00	1500.00
1000.00	1500.00
1000.00	1500.00
1000.00	1500.00
1000.00	1500.00
1000.00	1500.00
1000.00	1500.00
1000.00	1500.00
1000.00	1500.00
1000.00	1500.00
1000.00	1500.00
1000.00	1500.00
1000.00	1500.00
1000.00	1500.00
1000.00	1500.00
1000.00	1500.00
1000.00	1500.00
1000.00	1500.00
1000.00	1500.00
1000.00	1500.00
1000.00	1500.00
1000.00	1500.00
1000.00	1500.00
1000.00	1500.00
1000.00	1500.00
1000.00	1500.00
1000.00	1500.00
1000.00	1500.00
1000.00	1500.00
1000.00	1500.00
1000.00	1500.00
1000.00	1500.00
1000.00	1475.00
1000.00	1466.50
1000.00	1466.50
1000.00	1455.00
1000.00	1450.00
1000.00	1450.00
1000.00	1450.00
1000.00	1450.00
1000.00	1450.00
1000.00	1420.00
1000.00	1402.20
1000.00	1400.00
1000.00	1400.00
1000.00	1400.00
1000.00	1400.00
1000.00	1400.00
1000.00	1400.00
1000.00	1400.00
1000.00	1400.00
1000.00	1375.00
1000.00	1368.00
1000.00	1366.25
1000.00	1360.00
1000.00	1360.00
1000.00	1360.00
1000.00	1350.00
1000.00	1350.00
1000.00	1350.00
1000.00	1325.00
1000.00	1325.00
1000.00	1324.00
1000.00	1312.75
1000.00	1300.00
1000.00	1300.00
1000.00	1300.00
1000.00	1300.00
1000.00	1300.00
1000.00	1300.00
1000.00	1300.00
1000.00	1300.00
1000.00	1300.00
1000.00	1300.00
1000.00	1300.00
1000.00	1295.00
1000.00	1275.00
1000.00	1250.00
1000.00	1250.00
1000.00	1250.00
1000.00	1250.00
1000.00	1250.00
1000.00	1250.00
[truncated: 7,767 more rows]
