# Supplementary material for: Collective Philanthropy: Describing and Modeling the Ecology of Giving
Source: PLoS One. 2014 Jul 1;9(7):e98876. doi: 10.1371/journal.pone.0098876 (PMC4077655; doi:10.1371/journal.pone.0098876)
Supplement: Dataset S1 — (ZIP) [file pone.0098876.s003.zip › data/share/NonprofitData-unitedway.csv]

2004	2005	2006	2007	2008	2009	2010
30000	50000	25000	30000	45460	56500	70518
20000	30000	25000	25262	39503	37012	41626
16134	25000	20000	25000	25000	26000	35971
15000	15000	20000	25000	25000	25000	25000
12500	15000	17260	25000	25000	25000	25000
11000	15000	15000	15041	18000	17612	25000
10002	15000	15000	15000	15040	15825	18000
10000	11000	15000	14000	15000	15362	15119
10000	10010	12886	12080	15000	15000	15000
10000	10000	11000	10800	12150	15000	15000
10000	10000	10400	10366	10400	14401	15000
10000	10000	10000	10100	10277	11092	12398
10000	10000	10000	10001	10232	10400	10400
10000	10000	10000	10000	10200	10000	10000
10000	10000	10000	10000	10000	10000	10000
10000	10000	10000	10000	10000	10000	10000
10000	10000	10000	10000	10000	10000	10000
10000	9500	10000	10000	10000	10000	10000
10000	8000	10000	10000	10000	10000	10000
8000	6840	10000	10000	10000	10000	10000
6240	6676	10000	10000	10000	10000	10000
6070	6250	10000	10000	10000	10000	10000
6000	6250	9684	10000	10000	10000	10000
6000	6250	8000	10000	10000	10000	10000
5200	6250	8000	10000	10000	10000	10000
5200	6250	7500	8400	8085	9000	9591
5000	6110	7000	8339	8000	8064	8400
5000	6000	6300	8000	8000	8000	7600
5000	6000	6250	7500	8000	7585	7500
5000	5200	6250	7500	7500	7500	7500
5000	5096	6250	7000	7000	7500	6500
5000	5070	6104	6875	6500	6500	6500
5000	5000	6000	6500	6300	6300	6300
5000	5000	5200	6300	6000	6000	6160
5000	5000	5200	6250	6000	6000	6151
4667	5000	5100	6250	6000	6000	6000
4500	5000	5005	6000	5500	6000	6000
4500	5000	5000	5800	5200	5279	5500
4000	5000	5000	5200	5000	5250	5200
4000	5000	5000	5200	5000	5200	5155
4000	5000	5000	5092	5000	5060	5065
4000	5000	5000	5040	5000	5000	5000
3850	5000	5000	5000	5000	5000	5000
3350	5000	5000	5000	5000	5000	5000
3250	5000	5000	5000	5000	5000	5000
3200	4575	5000	5000	5000	5000	5000
3140	4500	5000	5000	5000	5000	5000
3072	4400	5000	5000	5000	5000	5000
3000	4016	5000	5000	5000	5000	5000
3000	4000	4825	5000	5000	5000	5000
2800	3500	4800	5000	4592	4990	5000
2769	3250	4000	5000	4100	4895	5000
2769	3180	4000	5000	4000	4800	4800
2755	3000	4000	5000	3850	4000	4080
2750	3000	4000	5000	3672	4000	4030
2700	3000	4000	4400	3565	4000	4000
2600	3000	3600	4197	3500	3750	4000
2501	3000	3600	4109	3500	3700	4000
2500	3000	3600	4000	3500	3600	4000
2500	3000	3307	3505	3500	3500	3800
2500	3000	3250	3500	3500	3500	3711
2500	3000	3250	3500	3300	3500	3693
2500	2700	3000	3264	3250	3500	3640
2500	2700	3000	3252	3227	3253	3628
2500	2643	3000	3200	3200	3250	3575
2500	2628	3000	3092	3200	3167	3500
2500	2600	3000	3076	3109	3120	3500
2500	2600	3000	3025	3100	3084	3500
2500	2600	3000	3000	3046	3074	3300
2500	2501	2750	3000	3032	3068	3275
2500	2500	2750	3000	3016	3046	3222
2500	2500	2700	3000	3000	3000	3200
2500	2500	2700	3000	3000	3000	3120
2500	2500	2640	3000	3000	3000	3096
2500	2500	2640	3000	3000	3000	3086
2500	2500	2606	3000	3000	3000	3081
2500	2500	2600	3000	3000	3000	3000
2458	2500	2600	3000	3000	3000	3000
2400	2500	2600	3000	3000	3000	3000
2400	2500	2600	3000	3000	3000	3000
2400	2500	2520	2952	3000	3000	3000
2400	2500	2506	2900	3000	3000	3000
2387	2500	2501	2800	3000	3000	3000
2300	2500	2500	2750	3000	3000	3000
2080	2500	2500	2700	3000	2750	3000
2080	2500	2500	2665	3000	2600	3000
2080	2500	2500	2640	2982	2600	3000
2080	2470	2500	2600	2690	2600	2860
2064	2400	2500	2600	2640	2600	2750
2063	2320	2500	2600	2600	2600	2626
2063	2301	2500	2600	2600	2578	2600
2002	2210	2500	2600	2600	2565	2600
2002	2210	2500	2580	2600	2525	2600
2002	2200	2500	2521	2600	2520	2600
2000	2194	2500	2500	2600	2503	2600
2000	2112	2500	2500	2503	2500	2600
2000	2059	2500	2500	2500	2500	2600
2000	2045	2500	2500	2500	2500	2600
2000	2002	2500	2500	2500	2500	2600
2000	2000	2500	2500	2500	2500	2560
2000	2000	2500	2500	2500	2500	2556
2000	2000	2500	2500	2500	2500	2520
2000	2000	2500	2500	2500	2500	2520
2000	2000	2500	2500	2500	2500	2520
2000	2000	2454	2500	2500	2500	2520
1846	2000	2405	2500	2500	2500	2503
1820	2000	2184	2500	2500	2500	2500
1800	1969	2099	2500	2500	2500	2500
1750	1950	2080	2400	2500	2485	2500
1750	1950	2080	2400	2500	2468	2500
1680	1950	2075	2340	2500	2407	2500
1680	1850	2023	2340	2500	2400	2500
1656	1820	2005	2200	2500	2400	2500
1650	1800	2000	2200	2500	2325	2500
1615	1800	2000	2200	2470	2160	2500
1560	1800	2000	2200	2400	2150	2500
1560	1800	2000	2181	2400	2106	2400
1560	1800	2000	2144	2400	2100	2400
1560	1777	2000	2114	2400	2080	2400
1560	1750	2000	2100	2400	2080	2400
1560	1750	2000	2080	2350	2047	2400
1540	1733	2000	2069	2304	2002	2325
1501	1680	1995	2058	2300	2000	2250
1500	1680	1950	2040	2300	2000	2210
1500	1662	1950	2037	2208	2000	2160
1500	1650	1948	2031	2202	2000	2132
1500	1644	1920	2002	2181	2000	2080
1500	1620	1900	2000	2167	2000	2080
1500	1600	1877	2000	2160	2000	2080
1500	1600	1872	2000	2155	2000	2075
1500	1560	1865	2000	2098	2000	2050
1500	1560	1850	2000	2080	2000	2027
1500	1560	1850	2000	2080	2000	2014
1500	1560	1814	2000	2068	2000	2008
1500	1560	1800	2000	2058	2000	2002
1500	1560	1800	2000	2040	2000	2002
1500	1560	1800	2000	2040	2000	2001
1500	1560	1792	2000	2002	1996	2000
1500	1560	1750	2000	2000	1980	2000
1500	1560	1725	2000	2000	1956	2000
1500	1558	1700	2000	2000	1950	2000
1500	1554	1700	2000	2000	1950	2000
1500	1507	1700	1983	2000	1926	2000
1500	1502	1690	1973	2000	1920	2000
1500	1500	1680	1972	2000	1872	2000
1500	1500	1680	1968	2000	1860	2000
1500	1500	1680	1965	2000	1855	2000
1500	1500	1680	1950	2000	1820	2000
1500	1500	1664	1920	2000	1800	2000
1500	1500	1650	1900	2000	1800	2000
1500	1500	1638	1892	1950	1770	2000
1500	1500	1592	1872	1950	1768	2000
1500	1500	1567	1833	1920	1764	2000
1500	1500	1560	1820	1892	1750	1950
1500	1500	1560	1820	1877	1723	1950
1482	1500	1560	1800	1872	1716	1920
1452	1500	1560	1800	1820	1704	1900
1430	1500	1560	1728	1820	1702	1872
1430	1500	1560	1700	1817	1700	1860
1430	1500	1560	1700	1800	1700	1800
1404	1500	1560	1691	1800	1690	1800
1404	1500	1560	1680	1800	1684	1800
1329	1500	1560	1680	1800	1680	1800
1324	1500	1560	1660	1800	1664	1787
1320	1431	1560	1650	1800	1650	1780
1300	1430	1551	1646	1794	1646	1762
1300	1400	1545	1612	1770	1622	1753
1300	1400	1535	1595	1750	1612	1750
1300	1378	1525	1579	1750	1600	1750
1300	1352	1523	1569	1723	1600	1750
1300	1350	1516	1560	1700	1600	1738
1300	1320	1516	1560	1690	1600	1716
1300	1300	1508	1560	1680	1600	1708
1300	1300	1503	1560	1680	1581	1700
1300	1300	1501	1560	1673	1577	1700
1300	1300	1500	1545	1652	1560	1700
1300	1300	1500	1543	1650	1560	1700
1300	1300	1500	1535	1650	1560	1700
1300	1300	1500	1531	1646	1560	1700
1300	1300	1500	1528	1646	1560	1690
1300	1300	1500	1524	1608	1526	1680
1300	1300	1500	1512	1600	1508	1650
1300	1300	1500	1508	1600	1502	1634
1300	1300	1500	1508	1576	1500	1622
1300	1300	1500	1500	1571	1500	1600
1300	1300	1500	1500	1564	1500	1600
1300	1300	1500	1500	1560	1500	1600
1299	1300	1500	1500	1560	1500	1600
1250	1300	1500	1500	1560	1500	1593
1243	1300	1500	1500	1560	1500	1560
1240	1300	1500	1500	1560	1500	1560
1204	1300	1500	1500	1560	1500	1560
1200	1300	1500	1500	1560	1500	1560
1200	1300	1500	1500	1560	1500	1560
1200	1300	1500	1500	1560	1500	1560
1200	1300	1500	1500	1545	1500	1560
1200	1300	1500	1500	1540	1500	1560
1200	1300	1500	1500	1508	1500	1516
1200	1300	1500	1500	1508	1500	1512
1200	1300	1500	1500	1500	1500	1508
1200	1300	1500	1500	1500	1500	1508
1200	1300	1488	1500	1500	1500	1500
1200	1300	1487	1500	1500	1500	1500
1200	1300	1448	1500	1500	1500	1500
1200	1300	1446	1500	1500	1500	1500
1200	1300	1445	1500	1500	1494	1500
1200	1260	1440	1500	1500	1482	1500
1200	1250	1440	1500	1500	1482	1500
1200	1250	1440	1500	1500	1481	1500
1200	1224	1430	1487	1500	1474	1500
1200	1215	1430	1480	1500	1465	1500
1200	1200	1413	1400	1500	1455	1500
1200	1200	1358	1375	1500	1440	1500
1174	1200	1350	1350	1500	1440	1500
1170	1200	1350	1350	1500	1430	1500
1102	1200	1350	1350	1500	1426	1500
1101	1200	1324	1350	1500	1408	1500
1100	1200	1310	1350	1500	1400	1500
1100	1200	1300	1320	1500	1400	1500
1080	1200	1300	1320	1500	1371	1500
1080	1200	1300	1300	1500	1368	1500
1080	1200	1300	1300	1500	1360	1500
1080	1200	1300	1300	1465	1360	1500
1070	1200	1300	1300	1460	1353	1500
1066	1200	1300	1300	1440	1350	1500
1057	1200	1300	1300	1396	1350	1500
1050	1200	1300	1300	1374	1350	1500
1043	1200	1300	1300	1356	1326	1500
1040	1200	1300	1300	1344	1320	1500
1040	1200	1300	1300	1335	1320	1500
1040	1200	1300	1300	1320	1320	1500
1040	1200	1300	1300	1303	1320	1500
1040	1200	1300	1300	1300	1307	1500
1040	1200	1300	1300	1300	1300	1492
1040	1180	1300	1300	1300	1300	1482
1040	1170	1300	1300	1300	1300	1469
1040	1170	1300	1300	1300	1300	1460
1040	1150	1300	1300	1300	1300	1440
1040	1146	1300	1300	1300	1300	1440
1040	1130	1300	1300	1300	1300	1440
1040	1110	1300	1300	1300	1300	1430
1040	1104	1300	1300	1300	1300	1430
1040	1104	1300	1300	1300	1300	1430
1040	1100	1300	1300	1300	1300	1412
1040	1100	1300	1300	1300	1300	1400
1040	1100	1298	1300	1300	1300	1400
1040	1100	1260	1300	1300	1300	1400
1040	1100	1256	1300	1300	1300	1392
1040	1092	1250	1300	1300	1300	1389
1040	1080	1248	1300	1300	1300	1360
1040	1080	1246	1300	1300	1300	1352
1040	1080	1235	1292	1300	1300	1350
1040	1049	1200	1261	1300	1300	1349
1040	1040	1200	1261	1300	1300	1323
1040	1040	1200	1250	1300	1300	1320
1040	1040	1200	1250	1300	1300	1312
1040	1040	1200	1250	1300	1300	1302
1040	1040	1200	1240	1300	1300	1300
1040	1040	1200	1224	1300	1300	1300
1040	1040	1200	1222	1300	1300	1300
1040	1040	1200	1202	1300	1300	1300
1035	1040	1200	1200	1300	1300	1300
1033	1040	1200	1200	1300	1300	1300
1032	1040	1200	1200	1300	1300	1300
1020	1040	1200	1200	1300	1300	1300
1016	1040	1200	1200	1300	1300	1300
1014	1040	1200	1200	1287	1300	1300
1014	1040	1200	1200	1276	1300	1300
1014	1040	1200	1200	1274	1300	1300
1010	1040	1200	1200	1260	1300	1300
1008	1040	1200	1200	1250	1300	1300
1008	1040	1200	1200	1250	1300	1300
1008	1040	1200	1200	1250	1300	1300
1001	1040	1200	1200	1250	1300	1300
1001	1040	1200	1200	1248	1300	1300
1001	1040	1200	1200	1240	1274	1300
1001	1040	1200	1200	1240	1264	1300
1001	1040	1200	1200	1214	1260	1300
1001	1040	1200	1200	1210	1248	1300
1001	1040	1171	1200	1206	1239	1300
1001	1039	1170	1200	1200	1224	1300
1000	1032	1170	1200	1200	1220	1300
1000	1032	1170	1200	1200	1220	1300
1000	1027	1153	1200	1200	1200	1300
1000	1020	1144	1200	1200	1200	1300
1000	1020	1100	1200	1200	1200	1300
1000	1020	1100	1200	1200	1200	1300
1000	1014	1100	1200	1200	1200	1300
1000	1014	1100	1200	1200	1200	1300
1000	1014	1100	1200	1200	1200	1300
1000	1014	1100	1200	1200	1200	1300
1000	1010	1100	1200	1200	1200	1300
1000	1008	1100	1196	1200	1200	1300
1000	1008	1100	1195	1200	1200	1300
1000	1001	1100	1170	1200	1200	1300
1000	1001	1092	1170	1200	1200	1300
1000	1001	1092	1170	1200	1200	1300
1000	1001	1092	1161	1200	1200	1300
1000	1001	1089	1160	1200	1200	1281
1000	1001	1088	1156	1200	1200	1266
1000	1000	1081	1144	1200	1200	1250
1000	1000	1080	1144	1200	1200	1250
1000	1000	1080	1137	1200	1200	1250
1000	1000	1080	1134	1200	1200	1248
1000	1000	1080	1128	1200	1200	1248
1000	1000	1080	1105	1200	1200	1236
1000	1000	1066	1101	1200	1200	1232
1000	1000	1063	1100	1200	1200	1224
1000	1000	1055	1100	1200	1200	1222
1000	1000	1049	1100	1200	1200	1206
1000	1000	1041	1100	1200	1200	1200
1000	1000	1040	1100	1200	1200	1200
1000	1000	1040	1100	1200	1196	1200
1000	1000	1040	1100	1200	1196	1200
1000	1000	1040	1100	1200	1188	1200
1000	1000	1040	1100	1190	1184	1200
1000	1000	1040	1100	1180	1170	1200
1000	1000	1040	1100	1175	1170	1200
1000	1000	1040	1100	1175	1170	1200
1000	1000	1040	1100	1170	1170	1200
1000	1000	1040	1092	1170	1170	1200
1000	1000	1040	1080	1156	1170	1200
1000	1000	1040	1080	1144	1170	1200
1000	1000	1040	1080	1140	1156	1200
1000	1000	1040	1080	1135	1151	1200
1000	1000	1040	1080	1134	1144	1200
1000	1000	1040	1080	1128	1130	1200
1000	1000	1040	1080	1118	1125	1200
1000	1000	1040	1080	1118	1118	1200
1000	1000	1040	1080	1102	1104	1200
1000	1000	1040	1080	1100	1100	1200
1000	1000	1040	1080	1100	1100	1200
1000	1000	1040	1080	1100	1100	1200
1000	1000	1040	1066	1100	1100	1200
1000	1000	1040	1066	1100	1100	1200
1000	1000	1040	1053	1100	1100	1200
1000	1000	1040	1050	1100	1100	1200
1000	1000	1040	1050	1100	1100	1196
1000	1000	1040	1048	1100	1100	1188
1000	1000	1040	1040	1100	1100	1170
1000	1000	1040	1040	1092	1100	1170
1000	1000	1040	1040	1092	1092	1170
1000	1000	1040	1040	1092	1092	1170
1000	1000	1040	1040	1080	1092	1170
1000	1000	1040	1040	1080	1080	1170
1000	1000	1040	1040	1080	1080	1170
1000	1000	1039	1040	1080	1080	1170
1000	1000	1030	1040	1080	1080	1170
1000	1000	1025	1040	1080	1080	1163
1000	1000	1023	1040	1079	1080	1156
1000	1000	1020	1040	1079	1077	1156
1000	1000	1014	1040	1077	1066	1150
1000	1000	1014	1040	1060	1063	1144
1000	1000	1010	1040	1056	1059	1144
1000	1000	1008	1040	1050	1050	1144
1000	1000	1008	1040	1050	1040	1130
1000	1000	1008	1040	1050	1040	1125
1000	1000	1008	1040	1045	1040	1118
1000	1000	1008	1040	1040	1040	1104
1000	1000	1008	1040	1040	1040	1100
1000	1000	1008	1040	1040	1040	1100
1000	1000	1008	1040	1040	1040	1100
1000	1000	1008	1040	1040	1040	1100
1000	1000	1001	1040	1040	1040	1100
1000	1000	1001	1040	1040	1040	1100
1000	1000	1001	1040	1040	1040	1100
1000	1000	1001	1039	1040	1040	1100
1000	1000	1000	1039	1040	1040	1092
1000	1000	1000	1039	1040	1040	1092
1000	1000	1000	1039	1040	1040	1088
1000	1000	1000	1039	1040	1040	1080
1000	1000	1000	1039	1040	1040	1080
1000	1000	1000	1039	1040	1040	1080
1000	1000	1000	1039	1040	1040	1080
1000	1000	1000	1039	1040	1040	1080
1000	1000	1000	1039	1040	1040	1080
1000	1000	1000	1039	1040	1040	1066
1000	1000	1000	1038	1040	1040	1063
1000	1000	1000	1038	1040	1040	1050
1000	1000	1000	1038	1040	1040	1050
1000	1000	1000	1038	1040	1040	1050
1000	1000	1000	1038	1040	1040	1050
1000	1000	1000	1032	1040	1040	1041
1000	1000	1000	1020	1040	1040	1040
1000	1000	1000	1020	1040	1040	1040
1000	1000	1000	1020	1040	1040	1040
1000	1000	1000	1014	1040	1040	1040
1000	1000	1000	1014	1040	1040	1040
1000	1000	1000	1014	1040	1040	1040
1000	1000	1000	1011	1040	1040	1040
988	1000	1000	1010	1040	1040	1040
960	1000	1000	1010	1040	1032	1040
960	1000	1000	1008	1040	1031	1040
946	1000	1000	1008	1040	1020	1040
936	1000	1000	1008	1037	1020	1040
936	1000	1000	1008	1032	1020	1040
925	1000	1000	1008	1020	1020	1040
923	1000	1000	1001	1014	1018	1040
910	1000	1000	1001	1014	1014	1040
910	1000	1000	1001	1014	1014	1040
910	1000	1000	1000	1014	1014	1040
910	1000	1000	1000	1010	1014	1040
900	1000	1000	1000	1009	1014	1040
884	1000	1000	1000	1008	1010	1040
877	1000	1000	1000	1008	1008	1040
867	1000	1000	1000	1008	1008	1040
855	1000	1000	1000	1008	1008	1040
850	997	1000	1000	1001	1008	1040
850	982	1000	1000	1001	1006	1040
850	960	1000	1000	1000	1001	1040
840	960	1000	1000	1000	1001	1040
840	960	1000	1000	1000	1001	1040
840	936	1000	1000	1000	1000	1040
840	935	1000	1000	1000	1000	1040
840	924	1000	1000	1000	1000	1040
840	910	1000	1000	1000	1000	1040
840	910	1000	1000	1000	1000	1040
840	900	1000	1000	1000	1000	1040
832	900	1000	1000	1000	1000	1040
832	888	1000	1000	1000	1000	1040
800	840	1000	1000	1000	1000	1040
780	840	1000	1000	1000	1000	1040
780	840	1000	1000	1000	1000	1036
780	840	1000	1000	1000	1000	1023
780	824	1000	1000	1000	1000	1020
780	800	1000	1000	1000	1000	1014
780	800	1000	1000	1000	1000	1014
780	800	1000	1000	1000	1000	1014
780	800	1000	1000	1000	1000	1014
780	792	1000	1000	1000	1000	1014
780	792	1000	1000	1000	1000	1014
780	780	1000	1000	1000	1000	1014
780	780	1000	1000	1000	1000	1008
780	780	1000	1000	1000	1000	1008
780	780	1000	1000	1000	1000	1008
780	780	1000	1000	1000	1000	1008
750	780	1000	1000	1000	1000	1003
750	780	1000	1000	1000	1000	1001
750	780	1000	1000	1000	1000	1000
738	780	1000	1000	1000	1000	1000
729	780	1000	1000	1000	1000	1000
728	780	1000	1000	1000	1000	1000
728	780	1000	1000	1000	1000	1000
727	780	1000	1000	1000	1000	1000
720	780	1000	1000	1000	1000	1000
720	780	1000	1000	1000	1000	1000
720	780	1000	1000	1000	1000	1000
720	780	1000	1000	1000	1000	1000
720	780	1000	1000	1000	1000	1000
720	780	1000	1000	1000	1000	1000
720	751	1000	1000	1000	1000	1000
720	750	1000	1000	1000	1000	1000
720	730	1000	1000	1000	1000	1000
720	730	1000	1000	1000	1000	1000
720	728	1000	1000	1000	1000	1000
720	720	1000	1000	1000	1000	1000
720	720	1000	1000	1000	1000	1000
720	720	1000	1000	1000	1000	1000
720	720	1000	1000	1000	1000	1000
720	720	1000	1000	1000	1000	1000
720	720	1000	1000	1000	1000	1000
720	702	1000	1000	1000	1000	1000
705	700	1000	1000	1000	1000	1000
702	700	1000	1000	1000	1000	1000
700	700	1000	1000	1000	1000	1000
700	697	1000	1000	1000	1000	1000
700	676	1000	1000	1000	1000	1000
700	667	988	1000	1000	1000	1000
676	664	988	1000	1000	1000	1000
676	662	965	1000	1000	1000	1000
660	660	961	1000	1000	1000	1000
660	660	960	1000	1000	1000	1000
653	660	960	1000	1000	1000	1000
650	650	956	1000	1000	1000	1000
650	650	937	1000	1000	1000	1000
650	650	910	1000	1000	1000	1000
650	650	910	1000	1000	1000	1000
650	650	910	1000	1000	1000	1000
650	650	910	1000	1000	1000	1000
650	650	900	1000	1000	1000	1000
650	650	900	1000	1000	1000	1000
650	650	900	1000	1000	1000	1000
650	650	900	1000	1000	1000	1000
650	650	880	1000	1000	1000	1000
650	650	869	1000	1000	1000	1000
650	650	856	1000	1000	1000	1000
650	650	845	1000	1000	1000	1000
650	650	840	1000	1000	1000	1000
650	650	840	1000	1000	1000	1000
650	650	840	1000	1000	1000	1000
650	650	840	1000	1000	1000	1000
650	650	825	1000	1000	1000	1000
650	650	819	1000	1000	1000	1000
650	650	819	1000	1000	1000	1000
650	650	818	1000	1000	1000	1000
650	650	810	1000	1000	1000	1000
650	650	808	1000	1000	1000	1000
650	650	808	971	1000	1000	1000
650	650	808	960	1000	1000	1000
650	650	807	936	1000	1000	1000
650	650	800	925	1000	1000	1000
650	650	800	923	1000	1000	1000
650	650	800	910	1000	1000	1000
650	650	798	910	1000	1000	1000
650	650	792	910	1000	1000	1000
650	650	780	900	1000	1000	1000
650	650	780	888	1000	1000	1000
650	650	780	858	1000	1000	1000
650	650	780	856	1000	1000	1000
650	650	780	852	1000	1000	1000
650	650	780	846	1000	1000	1000
650	650	780	840	1000	1000	1000
650	650	780	840	1000	1000	1000
650	650	780	840	1000	1000	1000
650	650	780	836	1000	1000	1000
650	650	780	832	1000	1000	1000
650	650	780	832	1000	1000	1000
650	650	780	820	1000	1000	1000
650	650	780	810	973	1000	1000
650	650	780	810	971	1000	1000
650	650	780	808	960	1000	1000
650	650	780	806	950	1000	1000
650	650	775	806	936	1000	1000
650	650	772	800	936	1000	1000
650	650	757	800	923	1000	1000
650	650	755	800	912	985	1000
650	650	750	800	910	975	1000
650	650	750	792	910	971	1000
650	650	750	792	910	960	1000
648	650	750	788	910	960	1000
630	650	750	788	907	960	1000
625	649	750	780	900	960	1000
624	648	734	780	900	950	1000
624	641	728	780	900	940	1000
624	630	728	780	893	936	1000
615	630	720	780	893	923	1000
613	624	720	780	884	910	1000
611	624	720	780	872	910	1000
605	600	720	780	865	910	1000
600	600	720	780	846	910	1000
600	600	720	780	845	895	1000
600	600	720	780	840	894	1000
600	600	720	780	840	884	1000
600	600	720	780	833	861	1000
600	600	720	780	821	858	988
600	600	720	780	817	857	960
600	600	720	780	810	840	940
600	600	720	780	804	840	936
600	600	715	780	800	833	936
600	600	711	772	800	832	923
600	600	710	762	800	823	918
600	600	702	756	799	822	910
600	600	700	750	790	821	910
600	600	700	750	780	820	910
600	600	700	750	780	800	904
600	600	696	750	780	800	900
600	600	685	750	780	800	891
600	600	676	750	780	800	882
600	600	676	724	780	800	875
600	600	676	704	780	780	871
600	600	672	702	780	780	866
600	600	672	702	780	780	864
600	600	667	702	780	780	850
600	600	666	702	780	780	840
600	600	660	700	780	780	840
600	600	654	700	780	780	840
600	600	653	700	780	780	840
600	600	650	696	780	780	838
600	600	650	676	780	780	832
600	600	650	676	780	780	832
600	600	650	675	780	780	816
600	600	650	675	780	780	815
600	600	650	675	780	780	806
600	600	650	675	780	780	800
600	600	650	675	780	780	800
600	600	650	675	780	780	800
600	600	650	675	780	780	800
600	600	650	675	780	780	800
600	600	650	675	780	780	800
600	600	650	675	780	780	800
600	600	650	675	780	780	792
600	600	650	675	777	780	792
600	600	650	675	767	780	790
600	600	650	675	753	780	780
600	598	650	675	750	780	780
600	598	650	675	750	780	780
600	581	650	667	750	780	780
600	572	650	660	750	774	780
600	572	650	660	750	774	780
600	572	650	660	750	768	780
600	572	650	650	750	768	780
600	572	650	650	750	767	780
581	567	650	650	750	754	780
572	567	650	650	750	754	780
572	556	650	650	750	750	780
572	552	650	650	750	750	780
572	552	650	650	750	750	780
572	550	650	650	747	750	780
572	550	650	650	743	750	780
572	546	650	650	728	750	780
560	526	650	650	728	750	780
546	525	650	650	721	744	780
546	520	650	650	720	744	780
540	520	650	650	720	744	780
540	520	650	650	720	728	780
540	520	650	650	720	725	780
536	520	650	650	720	720	780
533	520	650	650	720	720	780
530	520	650	650	720	720	780
528	520	650	650	720	720	780
528	520	650	650	720	720	780
528	520	650	650	720	720	780
526	520	650	650	719	720	780
521	520	650	650	715	720	780
520	520	650	650	713	720	780
520	520	650	650	702	720	780
520	520	650	650	702	720	780
520	520	650	650	702	720	780
520	520	650	650	700	718	780
520	520	650	650	700	715	780
520	520	650	650	686	702	768
520	520	650	650	676	702	766
520	520	650	650	675	702	752
520	520	650	650	675	700	750
520	520	650	650	672	700	750
520	520	650	650	672	700	750
520	520	650	650	670	700	750
520	520	650	650	667	700	750
520	520	650	650	662	700	750
520	520	650	650	662	698	750
520	520	650	650	661	697	750
520	520	650	650	660	695	744
520	520	650	650	660	684	730
520	520	650	650	660	676	729
520	520	650	650	660	676	720
520	520	650	650	654	676	720
520	520	650	650	650	676	720
520	520	649	650	650	672	720
520	520	630	650	650	667	720
520	520	630	650	650	662	720
520	520	626	650	650	660	720
520	520	625	650	650	656	720
520	520	624	650	650	656	720
520	520	624	650	650	650	720
520	520	624	650	650	650	720
520	520	624	650	650	650	719
520	520	624	650	650	650	715
520	520	624	650	650	650	710
520	520	623	650	650	650	702
520	520	607	650	650	650	702
520	520	606	649	650	650	700
520	520	600	649	650	650	700
520	520	600	648	650	650	700
520	520	600	646	650	650	697
520	520	600	643	650	650	696
520	520	600	640	650	650	692
520	520	600	630	650	650	676
520	520	600	630	650	650	676
520	520	600	624	650	650	676
520	520	600	624	650	650	676
520	520	600	624	650	650	676
520	520	600	623	650	650	676
520	520	600	623	650	650	676
520	520	600	619	650	650	667
520	520	600	616	650	650	663
520	520	600	615	650	650	660
520	520	600	609	650	650	660
520	520	600	608	650	650	660
520	520	600	603	650	650	650
520	520	600	600	650	650	650
520	520	600	600	650	650	650
520	520	600	600	650	650	650
520	520	600	600	650	650	650
520	520	600	600	650	650	650
520	520	600	600	650	650	650
520	520	600	600	650	650	650
520	520	600	600	650	650	650
520	520	600	600	650	650	650
520	520	600	600	650	650	650
520	520	600	600	650	650	650
520	520	600	600	650	650	650
520	520	600	600	650	650	650
520	520	600	600	650	650	650
520	520	600	600	650	650	650
520	520	600	600	650	650	650
520	520	600	600	650	650	650
520	520	600	600	650	650	650
520	520	600	600	650	650	650
520	520	600	600	650	650	650
520	520	600	600	650	650	650
520	520	600	600	650	650	650
520	520	600	600	650	650	650
520	520	600	600	650	650	650
520	520	600	600	650	650	650
520	520	600	600	650	650	650
520	520	600	600	650	650	650
520	520	600	600	650	650	650
520	520	600	600	650	650	650
520	520	600	600	650	650	650
520	520	600	600	650	650	650
520	520	600	600	650	650	650
520	520	600	600	650	650	650
520	520	600	600	650	650	650
520	520	596	600	650	650	650
520	520	592	600	649	650	650
520	520	588	600	648	650	650
520	520	583	600	645	650	650
520	520	580	600	644	650	650
520	520	575	600	640	650	650
520	520	572	600	633	650	650
520	520	572	600	627	650	650
520	520	572	600	625	650	650
520	520	572	600	624	650	650
520	520	572	600	624	650	650
520	520	572	600	624	650	650
520	520	572	600	624	650	650
520	520	572	600	624	650	650
520	520	563	600	619	650	650
520	520	560	600	603	650	650
520	520	553	594	600	650	650
520	520	552	577	600	650	650
520	520	551	572	600	650	650
520	520	550	572	600	650	650
520	520	550	572	600	650	650
520	520	550	572	600	650	650
520	520	550	572	600	650	650
520	520	540	570	600	650	650
520	520	539	570	600	650	650
520	520	538	569	600	650	650
520	520	528	567	600	650	650
520	520	524	563	600	649	650
520	520	523	562	600	649	650
520	520	521	557	600	643	650
520	520	520	554	600	639	650
520	520	520	550	600	627	650
520	520	520	550	600	624	650
520	520	520	550	600	611	650
520	520	520	550	600	611	650
520	520	520	550	600	601	650
520	520	520	548	600	600	650
520	520	520	546	600	600	650
520	520	520	546	600	600	650
520	520	520	546	600	600	650
520	520	520	546	600	600	650
520	520	520	546	600	600	649
520	520	520	540	600	600	648
520	520	520	540	600	600	648
520	520	520	540	600	600	643
520	520	520	540	600	600	640
520	520	520	540	600	600	636
520	520	520	540	600	600	632
520	520	520	540	600	600	627
520	518	520	540	600	600	624
520	510	520	540	600	600	624
520	507	520	540	600	600	624
520	504	520	540	600	600	611
520	504	520	540	600	600	609
520	504	520	540	600	600	607
520	501	520	540	600	600	600
520	501	520	540	600	600	600
520	500	520	540	600	600	600
520	500	520	540	600	600	600
520	500	520	540	600	600	600
520	500	520	540	600	600	600
520	500	520	540	600	600	600
520	500	520	540	600	600	600
520	500	520	540	600	600	600
520	500	520	540	600	600	600
520	500	520	540	598	600	600
520	500	520	540	590	600	600
520	500	520	540	582	600	600
520	500	520	537	576	600	600
520	500	520	533	572	600	600
520	500	520	528	572	600	600
520	500	520	520	572	600	600
520	500	520	520	572	600	600
515	500	520	520	562	600	600
510	500	520	520	557	600	600
508	500	520	520	553	600	600
504	500	520	520	552	600	600
504	500	520	520	551	600	600
501	500	520	520	550	600	600
501	500	520	520	550	600	600
500	500	520	520	550	600	600
500	500	520	520	547	600	600
500	500	520	520	546	600	600
500	500	520	520	546	600	600
500	500	520	520	546	600	600
500	500	520	520	540	600	600
500	500	520	520	540	600	600
500	500	520	520	537	600	600
500	500	520	520	536	600	600
500	500	520	520	531	600	600
500	500	520	520	530	600	600
500	500	520	520	530	600	600
500	500	520	520	528	600	600
500	500	520	520	525	600	600
500	500	520	520	525	600	600
500	500	520	520	523	600	600
500	500	520	520	523	600	600
500	500	520	520	520	600	600
500	500	520	520	520	598	600
500	500	520	520	520	598	600
500	500	520	520	520	598	600
500	500	520	520	520	590	600
500	500	520	520	520	587	600
500	500	520	520	520	584	600
500	500	520	520	520	576	600
500	500	520	520	520	574	600
500	500	520	520	520	574	600
500	500	520	520	520	572	600
500	500	520	520	520	572	600
500	500	520	520	520	560	600
500	500	520	520	520	560	600
500	500	520	520	520	560	600
500	500	520	520	520	550	600
500	500	520	520	520	550	600
500	500	520	520	520	550	600
500	500	520	520	520	550	600
500	500	520	520	520	547	600
500	500	520	520	520	546	600
500	500	520	520	520	546	600
500	500	520	520	520	546	600
500	500	520	520	520	544	600
500	500	520	520	520	540	600
500	500	520	520	520	540	598
500	500	520	520	520	540	597
500	500	520	520	520	537	576
500	500	520	520	520	535	572
500	500	520	520	520	531	572
500	500	520	520	520	531	572
500	500	520	520	520	528	572
500	500	520	520	520	528	572
500	500	520	520	520	528	572
500	500	520	520	520	525	572
500	500	520	520	520	525	563
500	500	520	520	520	525	560
500	500	520	520	520	522	560
500	500	520	520	520	522	558
500	500	520	520	520	520	552
500	500	520	520	520	520	552
500	500	520	520	520	520	550
500	500	520	520	520	520	550
500	500	520	520	520	520	550
500	500	520	520	520	520	550
500	500	520	520	520	520	550
500	500	520	520	520	520	546
500	500	520	520	520	520	546
500	500	520	520	520	520	546
500	499	520	520	520	520	546
500	494	520	520	520	520	540
500	494	520	520	520	520	540
500	494	520	520	520	520	528
500	494	520	520	520	520	528
500	480	520	520	520	520	528
500	480	520	520	520	520	528
500	480	520	520	520	520	520
500	480	520	520	520	520	520
500	480	520	520	520	520	520
494	480	520	520	520	520	520
494	480	520	520	520	520	520
492	480	520	520	520	520	520
491	480	520	520	520	520	520
490	480	520	520	520	520	520
489	480	520	520	520	520	520
485	480	520	520	520	520	520
480	480	520	520	520	520	520
480	480	520	520	520	520	520
480	480	520	520	520	520	520
480	480	520	520	520	520	520
480	480	520	520	520	520	520
480	480	520	520	520	520	520
480	480	520	520	520	520	520
480	474	520	520	520	520	520
480	473	520	520	520	520	520
480	469	520	520	520	520	520
480	468	520	520	520	520	520
480	468	520	520	520	520	520
480	468	520	520	520	520	520
480	468	520	520	520	520	520
480	468	520	520	520	520	520
480	468	520	520	520	520	520
480	468	520	520	520	520	520
480	468	520	520	520	520	520
480	468	520	520	520	520	520
480	460	520	520	520	520	520
480	456	520	520	520	520	520
480	456	520	520	520	520	520
475	450	520	520	520	520	520
474	450	520	520	520	520	520
470	450	520	520	520	520	520
468	450	520	520	520	520	520
468	449	520	520	520	520	520
468	442	520	520	520	520	520
468	442	520	520	520	520	520
468	440	520	520	520	520	520
468	440	520	520	520	520	520
468	432	520	520	520	520	520
468	432	520	520	520	520	520
468	425	510	519	520	520	520
465	425	510	519	520	520	520
460	425	510	518	520	520	520
460	420	507	517	520	520	520
456	420	505	511	520	520	520
455	416	504	505	520	520	520
455	416	504	504	520	520	520
455	416	504	504	520	520	520
455	416	504	504	520	520	520
452	416	504	504	520	520	520
450	416	504	501	520	520	520
450	416	501	501	520	520	520
450	408	500	500	520	520	520
450	408	500	500	520	520	520
450	400	500	500	520	520	520
442	400	500	500	520	520	520
440	400	500	500	520	520	520
432	400	500	500	520	520	520
430	400	500	500	520	520	520
429	400	500	500	520	520	520
425	400	500	500	520	520	520
425	400	500	500	520	520	520
425	400	500	500	520	520	520
424	400	500	500	520	520	520
421	400	500	500	520	520	520
420	400	500	500	520	520	520
420	400	500	500	520	520	520
420	400	500	500	520	520	520
416	400	500	500	520	520	520
416	400	500	500	520	520	520
416	400	500	500	520	520	520
416	400	500	500	520	520	520
416	400	500	500	520	520	520
416	400	500	500	520	520	520
415	400	500	500	520	520	520
408	400	500	500	520	520	520
408	400	500	500	519	520	520
403	400	500	500	515	520	520
400	400	500	500	510	520	520
400	400	500	500	510	520	520
400	396	500	500	506	520	520
400	392	500	500	504	520	520
400	390	500	500	504	520	520
400	390	500	500	504	520	520
400	390	500	500	500	520	520
400	390	500	500	500	520	520
400	390	500	500	500	520	520
400	390	500	500	500	520	520
400	390	500	500	500	520	520
400	390	500	500	500	520	520
400	390	500	500	500	520	520
400	390	500	500	500	520	520
400	390	500	500	500	520	520
400	390	500	500	500	520	520
400	390	500	500	500	520	520
400	390	500	500	500	520	520
400	390	500	500	500	520	520
400	390	500	500	500	520	520
400	390	500	500	500	520	520
400	390	500	500	500	520	520
400	390	500	500	500	520	520
400	390	500	500	500	520	520
400	390	500	500	500	520	520
400	390	500	500	500	520	520
400	390	500	500	500	520	520
400	390	500	500	500	520	520
399	390	500	500	500	520	520
391	390	500	500	500	520	520
390	390	500	500	500	520	520
390	390	500	500	500	520	520
390	390	500	500	500	520	520
390	390	500	500	500	520	520
390	390	500	500	500	520	520
390	390	500	500	500	520	520
390	390	500	500	500	520	520
390	390	500	500	500	520	520
390	390	500	500	500	520	520
390	390	500	500	500	520	520
390	390	500	500	500	520	520
390	390	500	500	500	520	520
390	390	500	500	500	519	520
390	390	500	500	500	519	520
390	390	500	500	500	517	520
390	390	500	500	500	516	520
390	390	500	500	500	515	520
390	390	500	500	500	510	520
390	390	500	500	500	504	520
390	390	500	494	500	504	520
390	390	500	494	500	504	520
390	390	500	491	500	504	520
390	390	500	483	500	500	520
390	390	500	481	500	500	520
390	390	500	480	500	500	520
390	390	500	480	500	500	520
390	390	500	480	500	500	520
390	390	500	480	500	500	520
390	390	500	480	500	500	520
390	390	500	480	500	500	520
390	390	500	480	500	500	520
390	389	500	480	500	500	520
390	380	500	480	500	500	520
390	380	500	480	500	500	520
390	380	495	480	500	500	520
390	380	483	480	500	500	520
390	380	480	480	500	500	520
390	380	480	480	500	500	520
390	375	480	480	500	500	520
390	375	480	480	500	500	520
390	365	480	480	500	500	520
390	365	480	480	500	500	520
390	365	480	480	500	500	520
390	364	480	480	500	500	520
390	364	480	480	500	500	520
390	364	480	480	500	500	517
390	364	480	480	500	500	516
390	364	480	475	500	500	512
390	364	480	475	500	500	510
390	364	480	475	500	500	510
390	364	480	473	500	500	505
390	364	480	472	500	500	504
390	364	480	468	500	500	504
390	364	480	468	500	500	504
390	364	480	468	500	500	500
390	364	480	468	500	500	500
390	360	480	467	494	500	500
390	360	475	465	494	500	500
390	360	473	465	494	500	500
390	360	472	465	492	500	500
390	360	472	459	489	500	500
390	360	468	458	485	500	500
390	360	468	455	483	500	500
390	360	468	455	481	500	500
390	360	468	455	480	500	500
390	360	468	455	480	500	500
390	360	460	454	480	500	500
390	360	460	451	480	500	500
386	360	456	450	480	500	500
384	360	451	450	480	500	500
384	360	450	445	480	500	500
379	360	450	442	480	500	500
378	360	450	442	480	500	500
377	360	450	442	480	500	500
377	360	450	440	480	500	500
375	360	450	440	480	500	500
373	360	449	438	480	500	500
369	360	442	437	480	500	500
369	360	442	436	480	500	500
366	360	442	436	480	500	500
365	360	442	436	480	500	500
365	355	442	432	480	500	500
364	354	442	432	480	500	500
364	351	442	431	480	500	500
364	350	440	431	480	500	500
364	350	440	431	480	500	500
364	350	440	431	480	500	500
364	350	432	425	480	500	500
364	350	432	420	480	500	500
364	350	425	420	480	500	500
364	350	425	420	480	500	500
364	350	425	420	480	500	500
364	350	421	419	480	500	500
364	350	420	416	480	500	500
360	346	420	416	480	500	500
360	340	420	416	480	500	500
360	338	420	416	480	500	500
360	337	420	416	480	500	500
360	335	420	416	480	500	500
360	335	420	416	480	500	500
360	330	416	416	480	500	500
360	330	416	416	480	500	500
360	325	416	416	480	500	500
360	325	416	416	475	500	500
360	325	416	416	475	500	500
360	324	416	412	473	500	500
360	324	416	412	473	500	500
360	322	415	411	470	500	500
360	320	412	408	468	500	500
360	318	408	408	468	500	500
360	316	407	407	468	500	500
360	312	405	407	462	500	500
360	312	403	407	461	497	500
360	312	402	407	460	494	500
360	312	400	405	458	492	500
360	312	400	405	456	490	500
360	312	400	405	456	488	500
360	312	400	405	456	480	500
360	312	400	405	455	480	500
360	312	400	405	453	480	500
360	312	400	405	453	480	500
360	312	400	400	453	480	500
360	312	400	400	453	480	500
360	312	400	400	451	480	500
360	312	400	400	450	480	500
358	312	400	400	450	480	500
355	312	400	400	450	480	500
354	312	400	400	450	480	500
353	312	400	400	450	480	500
351	312	400	400	450	480	500
350	312	400	400	450	480	500
350	312	400	400	450	480	500
350	312	400	400	446	480	500
350	312	400	400	442	480	500
350	312	400	400	442	480	500
350	312	400	400	440	480	500
350	312	397	400	440	480	500
350	312	397	400	440	480	500
350	312	396	400	439	480	500
350	312	396	400	438	480	500
350	312	392	400	438	480	500
350	301	392	400	435	480	500
350	300	392	400	433	480	500
348	300	392	400	433	480	500
347	300	390	400	432	480	500
340	300	390	400	432	480	500
340	300	390	400	431	480	500
340	300	390	400	429	480	500
338	300	390	400	429	480	500
338	300	390	400	425	480	494
338	300	390	400	425	480	492
333	300	390	400	423	478	492
331	300	390	392	423	476	491
329	300	390	390	423	474	489
325	300	390	390	420	473	489
325	300	390	390	420	471	488
325	300	390	390	420	471	485
325	300	390	390	420	471	482
325	300	390	390	420	471	480
324	300	390	390	416	470	480
323	300	390	390	416	468	480
322	300	390	390	416	468	480
316	300	390	390	416	468	480
312	300	390	390	416	468	480
312	300	390	390	416	468	480
312	300	390	390	416	468	480
312	300	390	390	416	468	480
312	300	390	390	415	468	480
312	300	390	390	413	468	480
312	300	390	390	412	465	480
312	300	390	390	406	461	480
312	300	390	390	405	458	480
312	300	390	390	404	456	480
312	300	390	390	401	455	480
312	300	390	390	401	455	480
312	300	390	390	401	455	480
312	300	390	390	401	455	480
312	300	390	390	400	455	480
312	300	390	390	400	455	480
312	300	390	390	400	454	480
312	300	390	390	400	451	480
312	300	390	390	400	450	480
312	300	390	390	400	450	480
312	300	390	390	400	450	480
312	300	390	390	400	450	480
312	300	390	390	400	450	480
312	300	390	390	400	450	480
312	300	390	390	400	450	480
312	300	390	390	400	446	480
312	300	390	390	400	445	480
312	300	390	390	400	445	480
312	300	390	390	400	444	480
312	300	390	390	400	442	480
312	300	390	390	400	439	480
312	300	390	390	400	433	479
312	300	390	390	400	433	475
312	300	390	390	400	432	473
312	300	390	390	400	430	473
312	300	390	390	400	430	473
312	300	390	388	400	421	473
312	300	390	388	399	421	473
312	300	390	384	399	420	473
312	300	390	380	396	416	473
312	300	390	380	394	416	468
312	300	390	379	394	416	468
312	300	390	378	392	416	468
312	300	390	375	392	416	468
312	300	390	375	390	416	462
312	300	390	374	390	416	462
310	300	388	370	390	416	462
309	300	385	365	390	416	460
309	300	378	365	390	416	456
305	300	378	365	390	416	456
304	300	378	364	390	416	456
304	300	378	364	390	416	455
303	300	376	364	390	415	455
302	300	375	364	390	413	454
300	300	374	364	390	412	451
300	300	374	364	390	409	450
300	300	374	364	390	408	450
300	300	372	364	390	403	450
300	300	369	364	390	400	450
300	300	369	364	390	400	446
300	300	365	364	390	400	444
300	300	365	361	390	400	443
300	300	365	360	390	400	443
300	300	365	360	390	400	442
300	300	364	360	390	400	442
300	300	364	360	390	400	442
300	300	364	360	390	400	442
300	300	364	360	390	400	440
300	300	364	360	390	400	439
300	300	364	360	390	400	438
300	299	364	360	390	400	435
300	294	364	360	390	400	435
300	293	364	360	390	400	432
300	289	364	360	390	400	429
300	288	364	360	390	400	428
300	288	364	360	390	400	425
300	288	364	360	390	400	425
300	288	363	360	390	398	420
300	288	363	360	390	398	420
300	288	362	360	390	396	420
300	286	360	360	390	392	420
300	286	360	360	390	390	416
300	286	360	360	390	390	416
300	286	360	360	390	390	416
300	286	360	360	390	390	416
300	286	360	360	390	390	416
300	286	360	360	390	390	416
300	282	360	360	390	390	416
300	280	360	360	390	390	416
300	280	360	360	390	390	416
300	277	360	360	390	390	416
300	275	360	360	390	390	416
300	275	360	360	390	390	416
300	273	360	360	390	390	416
300	270	360	359	390	390	416
300	269	360	358	390	390	416
300	264	360	354	390	390	413
300	264	360	354	390	390	412
300	264	360	352	390	390	410
300	264	360	351	390	390	410
300	264	360	351	390	390	408
300	260	360	351	390	390	408
300	260	360	350	390	390	408
300	260	360	350	390	390	408
300	260	360	350	390	390	407
300	260	360	350	390	390	403
300	260	360	350	390	390	402
300	260	360	350	390	390	400
300	260	360	350	390	390	400
300	260	360	350	390	390	400
300	260	360	350	390	390	400
300	260	360	350	390	390	400
300	260	360	350	390	390	400
300	260	360	350	390	390	400
300	260	360	350	388	390	400
300	260	360	350	384	390	400
300	260	360	350	384	390	400
300	260	360	350	384	390	400
300	260	360	350	380	390	400
300	260	350	350	380	390	400
300	260	350	349	377	390	400
296	260	350	349	375	390	400
293	260	350	348	375	390	400
288	260	350	345	375	390	400
288	260	350	343	375	390	400
286	260	350	343	372	390	400
280	260	350	340	371	390	400
279	260	350	340	365	390	400
276	260	350	340	365	390	400
275	260	350	339	364	390	400
275	260	350	338	364	390	399
274	260	350	338	364	390	397
273	260	350	338	364	390	396
273	260	350	338	364	390	394
269	260	350	336	364	390	394
267	260	350	334	364	390	393
267	260	346	330	364	390	390
265	260	346	330	364	390	390
264	260	344	330	364	390	390
261	260	342	330	364	390	390
260	260	341	330	364	390	390
260	260	340	328	364	390	390
260	260	340	325	362	390	390
260	260	338	325	362	390	390
260	260	338	325	360	390	390
260	260	338	325	360	390	390
260	260	338	324	360	390	390
260	260	336	324	360	390	390
260	260	336	324	360	389	390
260	260	336	324	360	388	390
260	260	330	324	360	388	390
260	260	330	324	360	385	390
260	260	330	323	360	385	390
260	260	330	320	360	384	390
260	260	330	320	360	384	390
260	260	329	320	360	380	390
260	260	328	320	360	377	390
260	260	327	320	360	375	390
260	260	325	315	360	373	390
260	260	325	313	360	373	390
260	260	325	312	360	372	390
260	260	325	312	360	372	390
260	260	325	312	360	371	390
260	260	325	312	360	367	390
260	260	324	312	360	366	390
260	260	323	312	360	364	390
260	260	323	312	360	364	390
260	260	322	312	360	364	390
260	260	320	312	360	364	390
260	260	320	312	360	364	390
260	260	319	312	360	364	390
260	260	318	312	353	364	390
260	260	318	312	352	364	390
260	260	312	312	351	364	390
260	260	312	312	350	364	390
260	260	312	312	350	364	390
260	260	312	312	350	364	390
260	260	312	312	350	364	390
260	260	312	312	350	364	390
260	260	312	312	350	364	390
260	260	312	312	350	364	390
260	260	312	312	350	364	390
260	260	312	312	350	364	390
260	260	312	312	350	363	390
260	260	312	312	350	360	390
260	260	312	312	350	360	390
260	260	312	312	350	360	390
260	260	312	312	348	360	390
260	260	312	312	348	360	390
260	260	312	312	347	360	390
260	260	312	312	346	360	390
260	260	312	312	346	360	390
260	260	312	312	346	360	390
260	260	312	312	343	360	390
260	260	312	312	342	360	390
260	260	312	310	340	360	390
260	260	312	310	338	360	390
260	260	312	308	338	360	390
260	260	312	307	336	360	390
260	260	312	306	335	360	390
260	260	312	306	335	360	390
260	260	312	304	332	360	390
260	260	312	304	332	360	390
260	260	312	303	331	360	390
260	260	311	303	330	360	390
260	260	311	303	330	360	390
260	260	311	300	330	360	390
260	260	308	300	330	360	389
260	260	308	300	329	360	388
260	260	307	300	325	359	385
260	260	306	300	325	351	385
260	260	305	300	324	350	382
260	260	303	300	324	350	378
260	260	302	300	321	350	377
260	260	300	300	321	350	375
260	260	300	300	320	350	374
260	260	300	300	320	350	370
260	260	300	300	320	350	365
260	260	300	300	318	350	365
260	260	300	300	316	350	364
260	260	300	300	316	350	364
260	260	300	300	315	350	364
260	260	300	300	314	350	364
260	260	300	300	314	350	364
260	260	300	300	312	350	364
260	260	300	300	312	350	364
260	260	300	300	312	350	364
260	260	300	300	312	350	364
260	260	300	300	312	350	364
260	260	300	300	312	349	364
260	260	300	300	312	349	364
260	260	300	300	312	344	364
260	260	300	300	312	343	364
260	260	300	300	312	342	364
260	260	300	300	312	341	363
260	260	300	300	312	341	360
260	260	300	300	312	338	360
260	260	300	300	312	338	360
260	260	300	300	312	338	360
260	260	300	300	312	338	360
260	260	300	300	312	338	360
260	260	300	300	312	338	360
260	260	300	300	312	338	360
260	260	300	300	312	337	360
260	260	300	300	312	336	360
260	260	300	300	312	336	360
260	260	300	300	312	334	360
260	260	300	300	312	333	360
260	260	300	300	312	333	360
260	260	300	300	312	332	360
260	260	300	300	312	330	360
260	260	300	300	312	330	360
260	260	300	300	312	330	360
260	260	300	300	312	329	360
260	260	300	300	312	328	360
260	260	300	300	312	325	360
260	260	300	300	312	325	360
260	260	300	300	312	325	360
260	260	300	300	312	325	360
260	260	300	300	310	325	360
260	260	300	300	308	323	360
260	260	300	300	306	323	356
260	260	300	300	305	321	356
260	260	300	300	304	320	354
260	260	300	300	304	320	351
260	260	300	300	304	318	351
260	260	300	300	302	316	351
260	260	300	300	302	316	350
260	260	300	300	302	316	350
260	260	300	300	300	315	350
260	260	300	300	300	314	350
260	260	300	300	300	314	350
260	260	300	300	300	314	350
260	260	300	300	300	312	350
260	260	300	300	300	312	350
260	260	300	300	300	312	350
260	260	300	300	300	312	350
260	260	300	300	300	312	350
260	260	300	300	300	312	350
260	260	300	300	300	312	348
260	260	300	300	300	312	346
260	260	300	300	300	312	346
260	260	300	300	300	312	344
260	260	300	300	300	312	344
260	260	300	300	300	312	342
260	260	300	300	300	312	342
260	260	300	300	300	312	340
260	260	300	300	300	312	340
260	260	300	300	300	312	339
260	260	300	300	300	312	338
260	260	300	300	300	312	338
260	260	300	300	300	312	338
260	260	300	300	300	312	338
260	260	300	300	300	312	338
260	260	300	300	300	312	338
260	260	300	300	300	312	337
260	260	300	300	300	312	336
260	260	300	300	300	312	335
260	260	300	300	300	312	333
260	260	300	300	300	312	333
260	260	300	296	300	312	332
260	260	300	294	300	312	330
260	260	300	292	300	312	330
260	260	300	292	300	312	330
260	260	300	291	300	312	328
260	260	300	291	300	312	328
260	260	300	291	300	312	328
260	260	300	290	300	312	327
260	260	300	290	300	312	327
260	260	300	290	300	312	326
260	260	300	290	300	310	325
260	260	300	289	300	310	325
260	260	300	288	300	309	325
260	260	300	288	300	308	325
259	260	300	288	300	303	325
257	260	299	288	300	303	325
256	260	296	286	300	300	325
252	260	294	286	300	300	325
252	260	294	286	300	300	324
250	260	294	286	300	300	324
250	260	294	285	300	300	323
250	260	293	285	300	300	321
250	260	288	285	300	300	320
250	260	288	283	300	300	320
250	260	288	282	300	300	320
250	260	288	281	300	300	318
250	260	288	280	300	300	316
250	260	288	277	300	300	315
250	260	288	277	300	300	314
250	260	286	277	300	300	312
250	260	286	276	300	300	312
250	260	286	276	300	300	312
250	260	286	275	300	300	312
250	260	286	275	300	300	312
250	260	286	275	300	300	312
250	260	285	275	300	300	312
250	260	282	275	300	300	312
250	260	280	275	300	300	312
250	260	280	275	300	300	312
250	260	280	275	300	300	312
250	260	280	275	300	300	312
250	260	280	272	300	300	312
250	260	280	270	300	300	312
250	260	279	270	300	300	312
250	260	279	270	300	300	312
250	260	278	270	300	300	312
250	260	275	270	300	300	312
250	260	275	270	300	300	312
250	260	275	270	300	300	312
250	260	273	270	300	300	312
250	260	273	270	300	300	312
250	260	271	270	300	300	312
250	260	270	270	300	300	312
250	260	268	270	300	300	312
250	260	265	270	300	300	312
250	260	265	270	300	300	312
250	260	265	270	299	300	312
250	260	264	270	297	300	312
250	260	264	270	294	300	312
250	260	264	270	294	300	312
250	260	262	270	293	300	312
250	260	261	270	292	300	312
250	260	261	270	291	300	312
250	260	260	270	291	300	312
250	260	260	270	288	300	312
250	260	260	270	288	300	312
250	260	260	270	288	300	312
250	260	260	270	288	300	312
250	260	260	270	288	300	310
250	260	260	270	288	300	310
250	260	260	270	287	300	309
250	260	260	270	287	300	309
250	260	260	270	287	300	308
250	260	260	270	287	300	308
250	260	260	270	286	300	307
250	260	260	270	286	300	307
250	260	260	270	286	300	305
250	260	260	270	286	300	305
250	260	260	270	286	300	303
250	260	260	270	286	300	301
250	260	260	270	286	300	300
250	260	260	270	285	300	300
250	260	260	270	285	300	300
250	260	260	270	285	300	300
250	260	260	270	283	300	300
250	260	260	270	282	300	300
250	260	260	270	280	300	300
250	260	260	270	280	300	300
250	260	260	270	280	300	300
250	260	260	270	280	300	300
250	260	260	270	279	300	300
250	260	260	270	277	300	300
250	260	260	270	276	300	300
250	260	260	270	276	300	300
250	260	260	270	276	300	300
246	260	260	270	275	300	300
245	260	260	270	275	300	300
243	260	260	270	275	300	300
240	260	260	270	275	300	300
240	260	260	270	274	300	300
240	260	260	270	273	300	300
240	260	260	270	271	300	300
240	260	260	270	271	300	300
240	260	260	270	270	300	300
240	260	260	270	270	300	300
240	260	260	270	270	300	300
240	260	260	270	265	300	300
240	260	260	270	265	300	300
240	260	260	270	265	300	300
240	260	260	270	265	300	300
240	260	260	270	264	300	300
240	260	260	270	261	299	300
240	255	260	270	261	297	300
240	255	260	270	261	297	300
240	255	260	270	261	297	300
240	255	260	270	261	297	300
240	255	260	270	261	295	300
240	254	260	270	261	295	300
240	253	260	270	261	295	300
240	253	260	270	261	294	300
240	252	260	270	261	293	300
240	252	260	270	261	292	300
240	252	260	270	261	290	300
240	252	260	270	261	288	300
240	250	260	270	261	288	300
240	250	260	270	261	288	300
240	250	260	270	261	287	300
240	250	260	270	261	286	300
240	250	260	270	261	286	300
240	250	260	270	260	286	300
240	250	260	270	260	286	300
240	250	260	270	260	286	300
240	250	260	270	260	286	300
240	250	260	270	260	286	300
240	250	260	270	260	286	300
240	250	260	270	260	285	300
240	250	260	270	260	285	300
240	250	260	270	260	284	300
236	250	260	270	260	282	300
236	250	260	270	260	281	300
235	250	260	270	260	281	300
235	250	260	270	260	281	300
234	250	260	270	260	281	300
232	250	260	270	260	280	300
230	250	260	270	260	280	300
226	250	260	270	260	280	300
226	250	260	270	260	277	300
226	250	260	270	260	277	300
226	250	260	270	260	277	300
226	250	260	270	260	276	300
226	250	260	270	260	276	300
226	250	260	264	260	275	300
225	250	260	264	260	275	300
224	250	260	262	260	275	300
222	250	260	262	260	274	300
221	250	260	260	260	273	300
220	250	260	260	260	272	300
215	250	260	260	260	270	300
212	250	260	260	260	270	300
212	250	260	260	260	270	298
212	250	260	260	260	270	295
212	250	260	260	260	270	294
212	250	260	260	260	270	293
212	250	260	260	260	270	292
212	250	260	260	260	270	291
212	250	260	260	260	270	290
212	250	260	260	260	270	290
212	250	260	260	260	270	289
208	250	260	260	260	270	288
208	250	260	260	260	270	288
208	250	260	260	260	270	288
208	250	260	260	260	270	288
208	250	260	260	260	270	288
208	250	260	260	260	270	288
208	250	260	260	260	270	287
208	250	260	260	260	270	287
208	250	260	260	260	267	286
208	250	260	260	260	266	286
208	250	260	260	260	265	286
208	250	260	260	260	265	286
208	250	260	260	260	264	286
208	250	260	260	260	264	286
208	250	260	260	260	264	286
208	250	260	260	260	263	286
205	250	260	260	260	261	286
200	250	260	260	260	261	285
200	250	260	260	260	260	283
200	250	260	260	260	260	281
200	250	260	260	260	260	280
200	250	260	260	260	260	280
200	249	260	260	260	260	280
200	245	260	260	260	260	280
200	243	260	260	260	260	280
200	240	260	260	260	260	279
200	240	260	260	260	260	279
200	240	260	260	260	260	279
200	240	260	260	260	260	279
200	240	260	260	260	260	279
200	240	260	260	260	260	279
200	240	260	260	260	260	279
200	240	260	260	260	260	279
200	240	260	260	260	260	279
200	240	260	260	260	260	279
200	240	260	260	260	260	279
200	240	260	260	260	260	279
200	240	260	260	260	260	279
200	240	260	260	260	260	279
200	240	260	260	260	260	279
200	240	260	260	260	260	278
200	240	260	260	260	260	277
200	240	260	260	260	260	275
200	240	260	260	260	260	275
200	240	260	260	260	260	275
200	240	260	260	260	260	275
200	240	260	260	260	260	275
200	240	260	260	260	260	275
200	240	260	260	260	260	275
200	240	260	260	260	260	274
200	240	260	260	260	260	274
200	240	260	260	260	260	273
200	240	260	260	260	260	273
200	240	260	260	260	260	273
200	240	260	260	260	260	273
200	240	260	260	260	260	273
200	240	260	260	260	260	272
200	240	260	260	260	260	270
200	240	260	260	260	260	265
200	240	260	260	260	260	265
200	240	260	260	260	260	265
200	240	260	260	260	260	264
200	240	260	260	260	260	264
200	240	260	260	260	260	264
200	240	260	260	260	260	264
200	240	260	260	260	260	264
200	240	260	260	260	260	262
200	240	260	260	260	260	262
200	240	260	260	260	260	261
200	240	260	260	260	260	261
200	240	260	260	260	260	261
200	240	260	260	260	260	261
200	240	260	260	260	260	261
200	240	260	260	260	260	261
200	235	260	260	260	260	261
200	235	260	260	260	260	261
200	235	260	260	260	260	261
200	235	260	260	260	260	260
200	235	260	260	260	260	260
200	235	260	260	260	260	260
200	235	260	260	260	260	260
200	235	260	260	260	260	260
200	235	260	260	260	260	260
200	235	260	260	260	260	260
196	235	260	260	260	260	260
195	234	260	260	260	260	260
195	234	260	260	260	260	260
195	234	260	260	260	260	260
195	234	260	260	260	260	260
195	232	260	260	260	260	260
195	228	260	260	260	260	260
195	228	260	260	260	260	260
195	228	260	260	260	260	260
193	225	260	260	260	260	260
193	225	260	260	260	260	260
193	223	260	260	260	260	260
192	220	260	260	260	260	260
192	220	260	260	260	260	260
192	220	260	260	260	260	260
191	220	260	260	260	260	260
190	220	260	260	260	260	260
190	220	260	260	260	260	260
189	220	260	260	260	260	260
187	220	260	260	260	260	260
184	220	260	260	260	260	260
182	220	260	260	260	260	260
182	215	260	260	260	260	260
182	213	260	260	260	260	260
182	213	260	260	260	260	260
182	213	260	260	260	260	260
182	212	260	260	260	260	260
182	209	260	260	260	260	260
182	208	260	260	260	260	260
182	208	260	260	260	260	260
182	208	260	260	260	260	260
182	208	260	260	260	260	260
180	208	260	260	260	260	260
180	208	260	260	260	260	260
175	208	260	260	260	260	260
175	208	260	260	260	260	260
170	208	260	260	260	260	260
170	208	260	260	260	260	260
170	208	260	260	260	260	260
170	208	260	260	260	260	260
170	208	260	260	260	260	260
170	208	260	260	260	260	260
170	208	260	260	260	260	260
169	208	260	260	260	260	260
165	208	260	260	260	260	260
164	208	260	260	260	260	260
160	208	260	260	260	260	260
160	208	260	260	260	260	260
156	208	260	260	260	260	260
156	208	260	260	260	260	260
156	208	260	260	260	260	260
156	208	260	260	260	260	260
156	208	260	260	260	260	260
156	208	260	260	260	260	260
156	205	260	260	260	260	260
156	203	260	260	260	260	260
156	203	260	260	260	260	260
156	202	260	260	260	260	260
156	202	260	260	260	260	260
156	202	260	260	260	260	260
156	200	260	260	260	260	260
156	200	260	260	260	260	260
156	200	260	260	260	260	260
156	200	260	260	260	260	260
156	200	260	260	260	260	260
156	200	260	260	260	260	260
156	200	260	260	260	260	260
156	200	260	260	260	260	260
156	200	260	260	260	260	260
156	200	260	260	260	260	260
156	200	260	260	260	260	260
156	200	260	260	260	260	260
156	200	260	260	260	260	260
156	200	260	260	260	260	260
156	200	260	260	260	260	260
156	200	260	260	260	260	260
156	200	260	260	260	260	260
156	200	260	260	260	260	260
156	200	260	260	260	260	260
156	200	260	260	260	260	260
156	200	260	260	260	260	260
156	200	260	260	260	260	260
156	200	260	260	260	260	260
156	200	260	260	260	260	260
156	200	260	260	260	260	260
156	200	260	260	260	260	260
156	200	260	260	260	260	260
156	200	260	260	260	260	260
156	200	260	260	260	260	260
156	200	260	260	260	260	260
156	200	260	260	260	260	260
156	200	260	260	260	260	260
156	200	260	260	260	260	260
156	200	260	260	260	260	260
156	200	260	260	260	260	260
156	200	260	260	260	260	260
156	200	260	260	260	260	260
156	200	260	260	260	260	260
156	200	260	260	260	260	260
156	200	260	260	260	260	260
156	200	260	260	260	260	260
154	200	260	260	260	260	260
153	200	260	260	260	260	260
150	200	260	260	260	260	260
150	200	260	260	260	260	260
150	200	260	260	260	260	260
150	200	260	260	260	260	260
150	200	260	260	260	260	260
150	200	260	260	260	260	260
150	200	260	260	260	260	260
150	200	260	260	260	260	260
150	200	260	260	260	260	260
150	200	260	260	260	260	260
150	200	260	260	260	260	260
150	200	260	260	260	260	260
150	200	260	260	260	260	260
150	200	260	260	260	260	260
150	200	260	260	260	260	260
150	200	260	260	260	260	260
150	200	260	260	260	260	260
150	200	260	260	260	260	260
150	200	260	260	260	260	260
150	200	260	260	260	260	260
150	200	260	260	260	260	260
150	200	260	260	260	260	260
150	200	260	260	260	260	260
150	200	260	260	260	260	260
150	200	260	260	260	260	260
150	200	260	260	260	260	260
150	200	260	260	260	260	260
150	200	260	260	260	260	260
150	200	260	260	260	260	260
150	200	260	260	260	260	260
150	200	260	260	260	260	260
149	200	260	260	260	260	260
146	200	260	260	260	260	260
144	200	260	260	260	260	260
144	200	260	260	260	260	260
144	200	260	260	260	260	260
144	200	260	260	260	260	260
144	200	260	260	260	260	260
142	200	260	260	260	260	260
140	200	260	260	260	260	260
140	200	260	260	260	260	260
140	200	260	260	260	260	260
139	200	260	260	260	260	260
135	200	260	260	260	260	260
135	198	260	260	260	260	260
135	195	260	260	260	260	260
135	195	260	260	260	260	260
133	195	260	260	260	260	260
132	195	260	260	260	260	260
132	192	260	260	260	260	260
130	192	260	260	260	260	260
130	185	260	260	260	260	260
130	183	260	260	260	260	260
130	182	260	260	260	260	260
130	182	260	260	260	260	260
130	182	260	260	260	260	260
130	182	260	260	260	260	260
130	182	260	260	260	260	260
130	182	260	260	260	260	260
130	182	260	260	260	260	260
130	180	260	260	260	260	260
130	180	260	260	260	260	260
130	180	260	260	260	260	260
130	180	260	260	260	260	260
130	180	260	260	260	260	260
130	180	260	260	260	260	260
130	180	260	260	260	260	260
130	180	260	260	260	260	260
130	176	260	260	260	260	260
130	175	260	260	260	260	260
130	175	260	260	260	260	260
130	175	260	260	260	260	260
130	175	260	260	260	260	260
130	175	260	260	260	260	260
130	175	260	260	260	260	260
130	175	260	260	260	260	260
130	175	260	260	260	260	260
130	174	260	260	260	260	260
130	170	260	260	260	260	260
130	170	260	260	260	260	260
130	170	260	260	260	260	260
130	170	260	260	260	260	260
130	170	260	260	260	260	260
130	170	260	260	260	260	260
130	169	260	260	260	260	260
130	169	260	260	260	260	260
130	168	260	260	260	260	260
130	165	260	260	260	260	260
130	163	260	260	260	260	260
130	162	260	260	260	260	260
130	160	260	260	260	260	260
130	160	260	260	260	260	260
130	160	260	260	260	260	260
130	156	260	260	260	260	260
130	156	260	260	260	260	260
130	156	260	260	260	260	260
130	156	260	260	260	260	260
130	156	260	260	260	260	260
130	156	260	260	260	260	260
130	156	260	260	260	260	260
130	156	260	260	260	260	260
130	156	260	260	260	260	260
130	156	260	260	260	260	260
130	156	260	260	260	260	260
130	156	260	260	260	260	260
130	156	260	260	260	260	260
130	156	260	260	260	260	260
130	156	260	260	260	260	260
130	156	260	260	260	260	260
130	156	260	260	260	260	260
130	156	260	260	260	260	260
130	156	260	260	260	260	260
130	156	260	260	260	260	260
130	156	260	260	260	260	260
130	156	260	260	260	260	260
130	156	260	260	260	260	260
130	156	260	260	260	260	260
130	156	260	260	260	260	260
130	156	260	260	260	260	260
130	156	260	260	260	260	260
130	156	260	260	260	260	260
130	156	260	260	260	260	260
130	156	260	260	260	260	260
130	156	260	260	260	260	260
130	156	260	260	260	260	260
130	156	260	260	260	260	260
130	156	260	260	260	260	260
130	156	260	260	260	260	260
130	156	260	260	260	260	260
130	156	260	260	260	260	260
130	156	260	260	260	260	260
130	156	260	260	260	260	260
130	156	254	260	260	260	260
130	156	253	260	260	260	260
130	156	253	260	260	260	260
130	156	252	260	260	260	260
130	156	250	260	260	260	260
130	156	250	260	260	260	260
130	156	250	260	260	260	260
130	156	250	260	260	260	260
130	156	250	260	260	260	260
130	156	250	260	260	260	260
130	156	250	260	260	260	260
130	155	250	260	260	260	260
130	155	250	260	260	260	260
130	155	250	260	260	260	260
130	152	250	260	260	260	260
130	150	250	260	260	260	260
130	150	250	260	260	260	260
130	150	250	260	260	260	260
130	150	250	260	260	260	260
130	150	250	260	260	260	260
130	150	250	260	260	260	260
130	150	250	260	260	260	260
130	150	250	260	260	260	260
130	150	250	260	260	260	260
130	150	250	260	260	260	260
130	150	250	260	260	260	260
130	150	250	260	260	260	260
130	150	250	260	260	260	260
130	150	250	260	260	260	260
130	150	250	260	260	260	260
130	150	250	260	260	260	260
130	150	250	260	260	260	260
130	150	250	260	260	260	260
130	150	250	260	260	260	260
130	150	250	260	260	260	260
130	150	250	260	260	260	260
130	150	250	260	260	260	260
130	150	250	260	260	260	260
130	150	250	260	260	260	260
130	150	250	260	260	260	260
130	150	250	260	260	260	260
130	150	250	260	260	260	260
130	150	250	260	260	260	260
130	150	250	260	260	260	260
130	150	250	260	260	260	260
130	150	250	260	260	260	260
130	150	250	260	260	260	260
130	150	250	260	260	260	260
130	150	250	260	260	260	260
130	150	250	260	260	260	260
130	150	250	260	260	260	260
130	150	250	260	260	260	260
130	150	250	260	260	260	260
130	150	250	260	260	260	260
130	150	250	260	260	260	260
130	150	250	260	260	260	260
130	150	250	260	260	260	260
130	150	250	260	260	260	260
130	150	250	260	260	260	260
130	150	249	260	260	260	260
130	150	247	260	260	260	260
130	150	246	260	260	260	260
130	150	243	260	260	260	260
130	150	243	260	260	260	260
130	150	243	260	260	260	260
130	150	243	260	260	260	260
130	150	243	260	260	260	260
130	145	243	260	260	260	260
130	144	243	260	260	260	260
130	144	243	260	260	260	260
130	144	243	260	260	260	260
130	144	243	260	260	260	260
130	144	243	260	260	260	260
130	144	243	260	260	260	260
130	144	243	260	260	260	260
130	143	243	260	260	260	260
130	141	243	260	260	260	260
130	140	243	260	260	260	260
130	140	242	260	260	260	260
130	139	241	260	260	260	260
130	138	241	260	260	260	260
130	135	240	260	260	260	260
[truncated: 7,025 more rows]
