# Supplementary material for: Collective Philanthropy: Describing and Modeling the Ecology of Giving
Source: PLoS One. 2014 Jul 1;9(7):e98876. doi: 10.1371/journal.pone.0098876 (PMC4077655; doi:10.1371/journal.pone.0098876)
Supplement: Dataset S1 — (ZIP) [file pone.0098876.s003.zip › data/share/PresidentialData-bush.csv]

1990
5521
4521
4500
2000
2000
1300
1000
1000
1000
1000
1000
1000
1000
1000
1000
800
650
500
500
500
500
500
500
500
500
500
330
300
300
250
250
250
250
250
200
200
200
200
200
100
100
100
100
100
100
100
100
50
50
50
40
35
