# Supplementary material for: Collective Philanthropy: Describing and Modeling the Ecology of Giving
Source: PLoS One. 2014 Jul 1;9(7):e98876. doi: 10.1371/journal.pone.0098876 (PMC4077655; doi:10.1371/journal.pone.0098876)
Supplement: Dataset S1 — (ZIP) [file pone.0098876.s003.zip › data/share/PresidentialData-romney.csv]

2010
1670000
100000
75000
65000
30000
25000
25000
20000
20000
20000
20000
15000
10000
10000
10000
10000
10000
10000
10000
5000
5000
5000
2500
