# Supplementary material for: Collective Philanthropy: Describing and Modeling the Ecology of Giving
Source: PLoS One. 2014 Jul 1;9(7):e98876. doi: 10.1371/journal.pone.0098876 (PMC4077655; doi:10.1371/journal.pone.0098876)
Supplement: Dataset S1 — (ZIP) [file pone.0098876.s003.zip › data/share/README.md]

This is the data.

Each file is a csv with columns for each data set, binned yearly.
The first line of each file is the year.

A quick load into python without any dependencies (csv stuff):

file = 'NonprofitData-sinai.csv'
f = open(file,'r')
years = map(int,f.readline().rstrip().split(','))
data = [map(float,line.rstrip().split(',')) for line in f]
f.close()

for i in range(len(years)):
  print 'The biggest doation in {0:.0f} is ${1:.2f}'.format(years[i],data[0][i])
