# Supplementary material for: Collective Philanthropy: Describing and Modeling the Ecology of Giving
Source: PLoS One. 2014 Jul 1;9(7):e98876. doi: 10.1371/journal.pone.0098876 (PMC4077655; doi:10.1371/journal.pone.0098876)
Supplement: Dataset S1 — (ZIP) [file pone.0098876.s003.zip › data/share/categories-income-plain.csv]

66.7	57.3	23	16.9
1.1	2.2	14.8	15.4
3	5.7	31.9	25.2
3.4	5.6	5.3	25.3
8.6	10.9	11.1	4
17.2	18.3	13.9	13.2
