# Supplementary material for: Collective Philanthropy: Describing and Modeling the Ecology of Giving
Source: PLoS One. 2014 Jul 1;9(7):e98876. doi: 10.1371/journal.pone.0098876 (PMC4077655; doi:10.1371/journal.pone.0098876)
Supplement: Dataset S1 — (ZIP) [file pone.0098876.s003.zip › data/share/tax_data.csv]

6836	10000000	25598155	1834274	152208409
19102	5000000	6809025	274798	45919633
71259	2000000	2971181	105375	20681076
107750	1500000	1716423	58042	12525256
193229	1000000	1207226	47232	8522931
548846	500000	677313	19222	4462870
2567218	200000	286663	7868	1693200
11036417	100000	131573	3298	490158
19940311	75000	85818	2150	223114
37500089	50000	61190	1380	143652
70519381	25000	36072	1340	83275
128817050	1	11978	286	45021
